# Supplementary material for: Serotype Distribution and Antimicrobial Sensitivity Profile of Streptococcus pneumoniae Carried in Healthy Toddlers before PCV13 Introduction in Niamey, Niger
Source: PLoS One. 2017 Jan 19;12(1):e0169547. doi: 10.1371/journal.pone.0169547 (PMC5245802; doi:10.1371/journal.pone.0169547)
Supplement: S2 File — (CSV) [file pone.0169547.s002.csv]

INCLUS._NUMB	PERIOD	SEX	AGE_MONTHS	WEIGHT<2500g	BIRTH_WEIGHT	NUMBER_OTHER_CHILD.>1	NUMBER_OF_OTHER_CHILDREN	NUMBER_OTHER_CHILDREN<6YERS	ETHNY1	ETHNY2	HISTORY_OF_INFECT.	DISEASE1	OTHER_DISEASE1	DISEASE2	OTHER_DISEASE2	DISEASE3	OTHER_DISEASE3	HISTORY_OF_ANTIBIO.	ANTIBIO._TREAT.1	PERIOD1	ANTIBIO._TREAT.2	PERIOD2	ANTIBIO._TREAT.3	PERIOD3	BREAST_FEEDING	PERIOD_BREAST_FEEDING	DAYCARE_ATTENDANCE	SMOKING_ENV.	CULTURE_RESULT	S_PNEUMONEA	LATITUDE	LONGITUDE	SEROTYPING	SEROTYPE	ANTIBIOTIC_TESTING	OXA.	OXA.ZONE	GENTA.	GENTA._ZONE	KANA.	KANA._ZONE	STREPT.	STREPT._ZONE	CHLORAM.	CHLORAM._ZONE	ERYTHRO.	ERYTHRO._ZONE	CLINDA.	CLINDA._ZONE
1	June	Male	19		NA	YES	4	0	OTHERS	NA	NO	NA	NA	NA	NA	NA	NA	NO	NA	NA	NA	NA	NA	NA	YES	>= 2 months	NO	YES	S_pneumoniae	S_pneumoniae	13.314389	2.051782	NO	NA	NO	NA	NA	NA	NA	NA	NA	NA	NA	NA	NA	NA	NA	NA	NA
2	June	Female	12		NA	NO	0	0	Zarma_Sonrai	NA	YES	AUTHER	Digestive_disorder	NA	NA	NA	NA	YES	Amoxicillin	Last 7 days	NA	NA	NA	NA	YES	>= 2 months	NO	NO	S_pneumoniae	S_pneumoniae	13.314389	2.051782	NO	NA	NO	NA	NA	NA	NA	NA	NA	NA	NA	NA	NA	NA	NA	NA	NA
3	June	Male	3		NA	YES	3	0	NA	NA	NO	NA	NA	NA	NA	NA	NA	NO	NA	NA	NA	NA	NA	NA	YES	>= 2 months	NO	NO	S_pneumoniae	S_pneumoniae	13.314389	2.051782	NO	NA	NO	NA	NA	NA	NA	NA	NA	NA	NA	NA	NA	NA	NA	NA	NA
4	June	Male	5		NA	YES	6	1	Fulan	NA	NO	NA	NA	NA	NA	NA	NA	NO	NA	NA	NA	NA	NA	NA	YES	>= 2 months	NO	NA	S_pneumoniae	S_pneumoniae	13.314389	2.051782	NO	NA	NO	NA	NA	NA	NA	NA	NA	NA	NA	NA	NA	NA	NA	NA	NA
5	June	Male	13		NA	NO	0	0	Hausa	NA	NO	NA	NA	NA	NA	NA	NA	NO	NA	NA	NA	NA	NA	NA	YES	>= 2 months	NO	YES	S_pneumoniae	S_pneumoniae	13.314389	2.051782	NO	NA	NO	NA	NA	NA	NA	NA	NA	NA	NA	NA	NA	NA	NA	NA	NA
6	June	Male	5		NA	NO	0	0	Hausa	NA	YES	AUTHER	Gastroenteritis	NA	NA	NA	NA	YES	Metrronidazole	NA	NA	NA	NA	NA	YES	>= 2 months	NO	NO	Negative	NA	13.314389	2.051782	NA	NA	NO	NA	NA	NA	NA	NA	NA	NA	NA	NA	NA	NA	NA	NA	NA
7	June	Female	9		NA	NO	1	1	NA	NA	YES	NA	NA	NA	NA	NA	NA	NO	NA	NA	NA	NA	NA	NA	YES	>= 2 months	NO	NA	Negative	NA	13.314389	2.051782	NA	NA	NO	NA	NA	NA	NA	NA	NA	NA	NA	NA	NA	NA	NA	NA	NA
8	June	Male	6		NA	NO	1	1	Zarma_Sonrai	NA	NO	NA	NA	NA	NA	NA	NA	NO	NA	NA	NA	NA	NA	NA	YES	>= 2 months	NO	NO	Negative	NA	13.314389	2.051782	NA	NA	NO	NA	NA	NA	NA	NA	NA	NA	NA	NA	NA	NA	NA	NA	NA
9	June	Male	5		NA	NO	1	1	OTHERS	NA	YES	NA	NA	NA	NA	NA	NA	NA	NA	NA	NA	NA	NA	NA	NO	NO	NO	NO	S_pneumoniae	S_pneumoniae	13.314389	2.051782	NO	NA	NO	NA	NA	NA	NA	NA	NA	NA	NA	NA	NA	NA	NA	NA	NA
10	June	Male	14		NA	YES	3	1	Zarma_Sonrai	NA	NO	NA	NA	NA	NA	NA	NA	NO	NA	NA	NA	NA	NA	NA	YES	>= 2 months	NO	NO	S_pneumoniae	S_pneumoniae	13.314389	2.051782	NO	NA	NO	NA	NA	NA	NA	NA	NA	NA	NA	NA	NA	NA	NA	NA	NA
11	June	Female	7		NA	NO	0	0	Zarma_Sonrai	NA	NO	NA	NA	NA	NA	NA	NA	NO	NA	NA	NA	NA	NA	NA	YES	>= 2 months	NO	NO	Negative	NA	13.314389	2.051782	NA	NA	NO	NA	NA	NA	NA	NA	NA	NA	NA	NA	NA	NA	NA	NA	NA
12	June	Male	2		NA	NO	0	0	Hausa	NA	NO	NA	NA	NA	NA	NA	NA	NO	NA	NA	NA	NA	NA	NA	YES	< 2 months	NO	NO	Negative	NA	13.314389	2.051782	NA	NA	NO	NA	NA	NA	NA	NA	NA	NA	NA	NA	NA	NA	NA	NA	NA
13	June	Male	16		NA	NO	1	1	NA	NA	YES	AUTHER	Boil	NA	NA	NA	NA	YES	NA	NA	NA	NA	NA	NA	YES	>= 2 months	NO	NO	Negative	NA	13.314389	2.051782	NA	NA	NO	NA	NA	NA	NA	NA	NA	NA	NA	NA	NA	NA	NA	NA	NA
14	June	Male	12		NA	NO	0	0	Zarma_Sonrai	NA	NO	NA	NA	NA	NA	NA	NA	NO	NA	NA	NA	NA	NA	NA	YES	>= 2 months	NO	NO	S_pneumoniae	S_pneumoniae	13.314389	2.051782	NO	NA	NO	NA	NA	NA	NA	NA	NA	NA	NA	NA	NA	NA	NA	NA	NA
15	June	Male	18		NA	NO	1	1	Kanouri	NA	NO	NA	NA	NA	NA	NA	NA	NO	NA	NA	NA	NA	NA	NA	YES	>= 2 months	NO	NO	S_pneumoniae	S_pneumoniae	13.314389	2.051782	NO	NA	NO	NA	NA	NA	NA	NA	NA	NA	NA	NA	NA	NA	NA	NA	NA
16	June	Female	4		NA	NO	0	0	NA	NA	NO	NA	NA	NA	NA	NA	NA	NO	NA	NA	NA	NA	NA	NA	YES	>= 2 months	YES	YES	Negative	NA	13.314389	2.051782	NA	NA	NO	NA	NA	NA	NA	NA	NA	NA	NA	NA	NA	NA	NA	NA	NA
17	June	Female	3		NA	NO	0	0	Zarma_Sonrai	NA	YES	Bronchitis	NA	NA	NA	NA	NA	NA	NA	NA	NA	NA	NA	NA	YES	>= 2 months	NO	YES	Negative	NA	13.314389	2.051782	NA	NA	NO	NA	NA	NA	NA	NA	NA	NA	NA	NA	NA	NA	NA	NA	NA
18	June	Male	7		NA	NO	1	1	Zarma_Sonrai	NA	YES	Bronchitis	Diarrhoea	NA	NA	NA	NA	NA	NA	NA	NA	NA	NA	NA	YES	>= 2 months	NO	YES	S_pneumoniae	S_pneumoniae	13.314389	2.051782	NO	NA	NO	NA	NA	NA	NA	NA	NA	NA	NA	NA	NA	NA	NA	NA	NA
19	June	Male	2		NA	YES	2	2	Hausa	NA	NO	NA	NA	NA	NA	NA	NA	NO	NA	NA	NA	NA	NA	NA	YES	< 2 months	NO	NO	Negative	NA	13.314389	2.051782	NA	NA	NO	NA	NA	NA	NA	NA	NA	NA	NA	NA	NA	NA	NA	NA	NA
20	June	Female	9		NA	NO	1	1	Hausa	NA	NO	NA	NA	NA	NA	NA	NA	NO	NA	NA	NA	NA	NA	NA	YES	>= 2 months	YES	NO	S_pneumoniae	S_pneumoniae	13.314389	2.051782	NO	NA	NO	NA	NA	NA	NA	NA	NA	NA	NA	NA	NA	NA	NA	NA	NA
21	June	Male	6		NA	NO	1	1	Hausa	NA	YES	Bronchitis	NA	NA	NA	NA	NA	NA	NA	NA	NA	NA	NA	NA	YES	>= 2 months	NO	NO	Negative	NA	13.314389	2.051782	NA	NA	NO	NA	NA	NA	NA	NA	NA	NA	NA	NA	NA	NA	NA	NA	NA
22	June	Female	12		NA	NO	0	0	Hausa	NA	NO	NA	NA	NA	NA	NA	NA	NO	NA	NA	NA	NA	NA	NA	YES	>= 2 months	NO	YES	Negative	NA	13.314389	2.051782	NA	NA	NO	NA	NA	NA	NA	NA	NA	NA	NA	NA	NA	NA	NA	NA	NA
23	June	Female	3		NA	NO	0	0	Zarma_Sonrai	NA	NO	NA	NA	NA	NA	NA	NA	NO	NA	NA	NA	NA	NA	NA	YES	>= 2 months	NO	NO	Negative	NA	13.314389	2.051782	NA	NA	NO	NA	NA	NA	NA	NA	NA	NA	NA	NA	NA	NA	NA	NA	NA
24	June	Female	8		NA	NO	0	0	Zarma_Sonrai	NA	YES	AUTHER	Malaria	NA	NA	NA	NA	YES	Amoxicillin	NA	NA	NA	NA	NA	YES	>= 2 months	NO	NO	S_pneumoniae	S_pneumoniae	13.314389	2.051782	YES	15B/15C	YES	S	32	S	25	S	22	S	23	S	31	S	31	S	32
25	June	Female	7		NA	YES	5	1	Zarma_Sonrai	NA	YES	AUTHER	Diarrhoea	NA	NA	NA	NA	YES	NA	NA	NA	NA	NA	NA	YES	>= 2 months	NO	YES	Negative	NA	13.314389	2.051782	NA	NA	NO	NA	NA	NA	NA	NA	NA	NA	NA	NA	NA	NA	NA	NA	NA
26	June	Female	9		NA	NO	0	0	Zarma_Sonrai	NA	NO	NA	NA	NA	NA	NA	NA	NO	NA	NA	NA	NA	NA	NA	YES	>= 2 months	NO	NO	Negative	NA	13.314389	2.051782	NA	NA	NO	NA	NA	NA	NA	NA	NA	NA	NA	NA	NA	NA	NA	NA	NA
27	June	Female	6		NA	NO	0	0	Tuareg	NA	YES	AUTHER	Diarrhoea	NA	NA	NA	NA	NA	NA	NA	NA	NA	NA	NA	YES	>= 2 months	NO	YES	Negative	NA	13.314389	2.051782	NA	NA	NO	NA	NA	NA	NA	NA	NA	NA	NA	NA	NA	NA	NA	NA	NA
28	June	Female	8		NA	NO	0	0	Hausa	Zarma-Sonrai	YES	AUTHER	Cold	NA	NA	NA	NA	YES	NA	Last 3 months	NA	NA	NA	NA	YES	>= 2 months	NO	YES	S_pneumoniae	S_pneumoniae	13.314389	2.051782	YES	23B	YES	R	17	S	24	S	25	S	24	S	32	S	34	S	35
29	June	Female	7		NA	NO	0	0	Burkinabe	NA	YES	AUTHER	Diarrhoea	NA	NA	NA	NA	NO	NA	NA	NA	NA	NA	NA	YES	>= 2 months	NO	YES	Negative	NA	13.314389	2.051782	NA	NA	NO	NA	NA	NA	NA	NA	NA	NA	NA	NA	NA	NA	NA	NA	NA
30	June	Male	9		NA	NO	1	1	Beninois	NA	YES	AUTHER	Gastroenteritis	NA	NA	NA	NA	NO	NA	NA	NA	NA	NA	NA	YES	>= 2 months	NO	YES	Negative	NA	13.314389	2.051782	NA	NA	NO	NA	NA	NA	NA	NA	NA	NA	NA	NA	NA	NA	NA	NA	NA
31	June	Female	11		NA	NO	0	0	Hausa	NA	YES	Otitis	NA	NA	NA	NA	NA	YES	Cefixim	More than 3 months	NA	NA	NA	NA	YES	>= 2 months	NO	NO	Negative	NA	13.314389	2.051782	NA	NA	NO	NA	NA	NA	NA	NA	NA	NA	NA	NA	NA	NA	NA	NA	NA
32	June	Male	11		NA	YES	2	1	Burkinabe	NA	YES	AUTHER	Cold	NA	NA	NA	NA	NA	NA	NA	NA	NA	NA	NA	YES	>= 2 months	NO	YES	S_pneumoniae	S_pneumoniae	13.314389	2.051782	YES	10F/(10C/33C)	YES	S	27	S	25	S	25	S	29	S	27	S	29	S	36
33	June	Female	4		NA	YES	4	2	Zarma_Sonrai	NA	NO	NA	NA	NA	NA	NA	NA	NO	NA	NA	NA	NA	NA	NA	YES	>= 2 months	NO	YES	S_pneumoniae	S_pneumoniae	13.314389	2.051782	YES	14	NO	NA	NA	NA	NA	NA	NA	NA	NA	NA	NA	NA	NA	NA	NA
34	June	Male	7		NA	NO	0	0	Zarma_Sonrai	NA	YES	AUTHER	Cold	NA	NA	NA	NA	NA	NA	NA	NA	NA	NA	NA	NO	NO	NO	NO	Negative	NA	13.314389	2.051782	NA	NA	NO	NA	NA	NA	NA	NA	NA	NA	NA	NA	NA	NA	NA	NA	NA
35	June	Female	26		NA	YES	4	3	Zarma_Sonrai	NA	YES	AUTHER	Cold	NA	NA	NA	NA	NA	NA	NA	NA	NA	NA	NA	NO	NO	NO	YES	S_pneumoniae	S_pneumoniae	13.314389	2.051782	YES	15B/15C	NO	NA	NA	NA	NA	NA	NA	NA	NA	NA	NA	NA	NA	NA	NA
36	June	Female	26		NA	YES	4	3	Zarma_Sonrai	NA	YES	AUTHER	Cold	NA	NA	NA	NA	NA	NA	NA	NA	NA	NA	NA	NO	NO	NO	YES	S_pneumoniae	S_pneumoniae	13.314389	2.051782	YES	14	NO	NA	NA	NA	NA	NA	NA	NA	NA	NA	NA	NA	NA	NA	NA
37	June	Female	3		NA	NO	0	0	Beninois	NA	NO	NA	NA	NA	NA	NA	NA	NO	NA	NA	NA	NA	NA	NA	YES	>= 2 months	NO	NO	S_pneumoniae	S_pneumoniae	13.314389	2.051782	YES	19F	YES	S	29	S	22	S	22	S	23	S	31	S	34	S	34
38	June	Male	10		NA	NO	0	0	Hausa	NA	NO	NA	NA	NA	NA	NA	NA	NO	NA	NA	NA	NA	NA	NA	YES	>= 2 months	NO	NO	S_pneumoniae	S_pneumoniae	13.314389	2.051782	YES	19F	YES	S	35	S	26	S	23	S	24	I	19	S	33	S	35
39	June	Female	13		NA	NO	0	0	Hausa	NA	NO	NA	NA	NA	NA	NA	NA	NO	NA	NA	NA	NA	NA	NA	YES	>= 2 months	NO	NO	Negative	NA	13.314389	2.051782	NA	NA	NO	NA	NA	NA	NA	NA	NA	NA	NA	NA	NA	NA	NA	NA	NA
40	June	Male	3		NA	YES	5	1	Zarma_Sonrai	NA	NO	NA	NA	NA	NA	NA	NA	NO	NA	NA	NA	NA	NA	NA	YES	>= 2 months	NO	YES	S_pneumoniae	S_pneumoniae	13.314389	2.051782	YES	9V/9A	YES	S	31	S	29	S	27	S	32	S	31	S	35	S	33
41	June	Female	2		NA	YES	2	1	Zarma_Sonrai	NA	YES	AUTHER	Cold	NA	NA	NA	NA	YES	Cotrimoxazole	Last month	NA	NA	NA	NA	YES	>= 2 months	NO	NO	S_pneumoniae	S_pneumoniae	13.314389	2.051782	YES	38/25F/25A	YES	S	35	S	27	S	26	S	28	S	34	S	35	S	33
42	June	Female	10		NA	NO	1	0	Hausa	NA	NO	NA	NA	NA	NA	NA	NA	NO	NA	NA	NA	NA	NA	NA	YES	>= 2 months	NO	YES	S_pneumoniae	S_pneumoniae	13.314389	2.051782	YES	23B	YES	R	18	S	23	S	25	S	26	S	32	S	32	S	32
43	June	Female	5		NA	YES	2	1	Fulan	NA	NO	NA	NA	NA	NA	NA	NA	NO	NA	NA	NA	NA	NA	NA	YES	>= 2 months	NO	NO	S_pneumoniae	S_pneumoniae	13.314389	2.051782	YES	6A/6B/6C/6D	YES	R	22	S	21	S	21	S	20	S	28	S	28	S	26
44	June	Male	4		NA	NO	1	1	Zarma_Sonrai	NA	NO	NA	NA	NA	NA	NA	NA	NO	NA	NA	NA	NA	NA	NA	YES	>= 2 months	NO	NO	Negative	NA	13.314389	2.051782	NA	NA	NO	NA	NA	NA	NA	NA	NA	NA	NA	NA	NA	NA	NA	NA	NA
45	June	Female	10		NA	NO	0	0	Tuareg	NA	YES	AUTHER	Cold	NA	NA	NA	NA	NA	NA	NA	NA	NA	NA	NA	YES	>= 2 months	NO	NA	S_pneumoniae	S_pneumoniae	13.314389	2.051782	YES	11A/11D	NO	NA	NA	NA	NA	NA	NA	NA	NA	NA	NA	NA	NA	NA	NA
46	June	Male	6		NA	NO	0	0	Zarma_Sonrai	NA	YES	AUTHER	Cold	NA	NA	NA	NA	NA	NA	NA	NA	NA	NA	NA	YES	>= 2 months	NO	NO	S_pneumoniae	S_pneumoniae	13.314389	2.051782	YES	19F	NO	NA	NA	NA	NA	NA	NA	NA	NA	NA	NA	NA	NA	NA	NA
47	June	Female	5		NA	NO	0	0	Tuareg	NA	NO	NA	NA	NA	NA	NA	NA	NO	NA	NA	NA	NA	NA	NA	YES	>= 2 months	NO	NO	Negative	NA	13.314389	2.051782	NA	NA	NO	NA	NA	NA	NA	NA	NA	NA	NA	NA	NA	NA	NA	NA	NA
48	June	Male	4		NA	NO	0	0	Zarma_Sonrai	NA	NO	NA	NA	NA	NA	NA	NA	NO	NA	NA	NA	NA	NA	NA	YES	>= 2 months	NO	NO	S_pneumoniae	S_pneumoniae	13.314389	2.051782	YES	6A/6B/6C/6D	YES	S	26	S	23	S	22	S	22	S	25	S	29	S	26
49	June	Male	5		NA	YES	8	2	Zarma_Sonrai	NA	NO	NA	NA	NA	NA	NA	NA	NO	NA	NA	NA	NA	NA	NA	YES	>= 2 months	NO	NO	S_pneumoniae	S_pneumoniae	13.314389	2.051782	YES	23F	YES	R	24	S	20	S	20	S	20	S	28	S	28	S	25
50	June	Female	6		NA	NO	0	0	Kanouri	NA	NO	NA	NA	NA	NA	NA	NA	NO	NA	NA	NA	NA	NA	NA	YES	>= 2 months	NO	NA	S_pneumoniae	S_pneumoniae	13.314389	2.051782	YES	16F	YES	S	30	S	23	S	22	S	22	S	28	S	29	S	26
51	June	Female	10		NA	YES	2	2	Burkinabe	NA	YES	AUTHER	Gastroenteritis	NA	NA	NA	NA	NO	NA	NA	NA	NA	NA	NA	YES	>= 2 months	NO	YES	S_pneumoniae	S_pneumoniae	13.314389	2.051782	YES	14	NO	NA	NA	NA	NA	NA	NA	NA	NA	NA	NA	NA	NA	NA	NA
52	June	Male	6		NA	NO	0	0	Fulan	NA	YES	AUTHER	Cold	NA	NA	NA	NA	NA	NA	NA	NA	NA	NA	NA	YES	>= 2 months	NO	YES	Negative	NA	13.314389	2.051782	NA	NA	NO	NA	NA	NA	NA	NA	NA	NA	NA	NA	NA	NA	NA	NA	NA
53	June	Male	8		NA	NO	0	0	Kanouri	NA	YES	AUTHER	Cold	NA	NA	NA	NA	NA	NA	NA	NA	NA	NA	NA	YES	>= 2 months	NO	YES	Negative	NA	13.314389	2.051782	NA	NA	NO	NA	NA	NA	NA	NA	NA	NA	NA	NA	NA	NA	NA	NA	NA
54	June	Female	12		NA	NO	0	0	Zarma_Sonrai	NA	YES	AUTHER	Cold	NA	NA	NA	NA	NO	NA	NA	NA	NA	NA	NA	YES	>= 2 months	YES	NO	S_pneumoniae	S_pneumoniae	13.314389	2.051782	YES	6A/6B/6C/6D	NO	NA	NA	NA	NA	NA	NA	NA	NA	NA	NA	NA	NA	NA	NA
55	June	Male	13		NA	NO	0	0	Hausa	NA	NO	NA	NA	NA	NA	NA	NA	NO	NA	NA	NA	NA	NA	NA	YES	>= 2 months	YES	YES	S_pneumoniae	S_pneumoniae	13.314389	2.051782	YES	12F/(12A/44/46)	NO	NA	NA	NA	NA	NA	NA	NA	NA	NA	NA	NA	NA	NA	NA
56	June	Male	2		NA	NO	0	0	Beninois	NA	NO	NA	NA	NA	NA	NA	NA	NO	NA	NA	NA	NA	NA	NA	YES	< 2 months	NO	NO	S_pneumoniae	S_pneumoniae	13.314389	2.051782	YES	12F/(12A/44/46)	NO	NA	NA	NA	NA	NA	NA	NA	NA	NA	NA	NA	NA	NA	NA
57	June	Male	5		NA	NO	1	1	OTHERS	Touareg	NO	NA	NA	NA	NA	NA	NA	NO	NA	NA	NA	NA	NA	NA	YES	>= 2 months	NO	YES	S_pneumoniae	S_pneumoniae	13.314389	2.051782	YES	6A/6B/6C/6D	YES	S	28	S	24	S	20	S	24	S	28	S	28	S	27
58	June	Male	16		NA	NO	0	0	Fulan	Touareg	YES	AUTHER	Fever	NA	NA	NA	NA	NA	NA	NA	NA	NA	NA	NA	YES	>= 2 months	NO	NO	Negative	NA	13.314389	2.051782	NA	NA	NO	NA	NA	NA	NA	NA	NA	NA	NA	NA	NA	NA	NA	NA	NA
59	June	Male	12		NA	NO	1	1	Tuareg	Zarma-Sonrai	YES	AUTHER	Diarrhoea	NA	NA	NA	NA	NA	NA	NA	NA	NA	NA	NA	YES	>= 2 months	NO	NO	S_pneumoniae	S_pneumoniae	13.314389	2.051782	YES	23F	YES	S	30	S	21	S	20	S	20	S	26	S	28	S	25
60	June	Male	4		NA	NO	1	1	Tuareg	Zarma-Sonrai	YES	AUTHER	Diarrhoea	Bronchitis	Cold	NA	NA	NA	NA	NA	NA	NA	NA	NA	YES	>= 2 months	NO	NA	S_pneumoniae	S_pneumoniae	13.314389	2.051782	YES	19A	YES	S	29	S	23	S	22	S	22	S	28	S	30	S	26
61	June	Female	13		NA	NO	0	0	Hausa	Zarma-Sonrai	YES	AUTHER	Cold	NA	NA	NA	NA	YES	Cotrimoxazole	Last month	NA	NA	NA	NA	YES	>= 2 months	NO	NO	S_pneumoniae	S_pneumoniae	13.314389	2.051782	YES	14	YES	R	23	S	23	S	22	S	22	S	27	S	30	S	28
62	June	Male	7		NA	NO	1	1	Zarma_Sonrai	NA	YES	Bronchitis	NA	NA	NA	NA	NA	NA	NA	NA	NA	NA	NA	NA	YES	>= 2 months	NO	NO	S_pneumoniae	S_pneumoniae	13.314389	2.051782	YES	19A	YES	R	20	S	21	S	22	S	20	S	27	S	29	S	25
63	June	Female	4		NA	YES	2	2	Hausa	NA	NO	NA	NA	NA	NA	NA	NA	NO	NA	NA	NA	NA	NA	NA	YES	>= 2 months	NO	YES	Negative	NA	13.314389	2.051782	NA	NA	NO	NA	NA	NA	NA	NA	NA	NA	NA	NA	NA	NA	NA	NA	NA
64	June	Female	7		NA	NO	0	0	Zarma_Sonrai	Haoussa	YES	AUTHER	Cold	NA	NA	NA	NA	YES	Amoxicillin	NA	NA	NA	NA	NA	YES	>= 2 months	NO	NO	Negative	NA	13.314389	2.051782	NA	NA	NO	NA	NA	NA	NA	NA	NA	NA	NA	NA	NA	NA	NA	NA	NA
65	June	Female	2		NA	NO	0	0	Zarma_Sonrai	NA	NO	NA	NA	NA	NA	NA	NA	NO	NA	NA	NA	NA	NA	NA	YES	>= 2 months	NO	NO	Negative	NA	13.314389	2.051782	NA	NA	NO	NA	NA	NA	NA	NA	NA	NA	NA	NA	NA	NA	NA	NA	NA
66	June	Male	2		NA	YES	3	2	Zarma_Sonrai	NA	NO	NA	NA	NA	NA	NA	NA	NO	NA	NA	NA	NA	NA	NA	YES	>= 2 months	NO	YES	S_pneumoniae	S_pneumoniae	13.314389	2.051782	YES	38/25F/25A	YES	S	34	S	24	S	23	S	23	S	30	S	33	S	28
67	June	Female	12		NA	NO	0	0	Zarma_Sonrai	NA	YES	AUTHER	Cold	NA	NA	NA	NA	YES	Cotrimoxazole	Last 7 days	NA	NA	NA	NA	YES	>= 2 months	NO	NO	S_pneumoniae	S_pneumoniae	13.314389	2.051782	YES	18/(18A/18B/18C/18F)	YES	S	34	S	24	S	22	S	23	S	31	S	34	S	26
68	June	Female	2		NA	YES	2	1	Zarma_Sonrai	NA	YES	AUTHER	Fever	NA	NA	NA	NA	NO	NA	NA	NA	NA	NA	NA	YES	>= 2 months	NO	NO	Negative	NA	13.314389	2.051782	NA	NA	NO	NA	NA	NA	NA	NA	NA	NA	NA	NA	NA	NA	NA	NA	NA
69	June	Female	4		NA	NO	1	0	OTHERS	NA	YES	AUTHER	Cold	NA	NA	NA	NA	YES	Amoxicillin	Last month	NA	NA	NA	NA	YES	>= 2 months	NO	YES	S_pneumoniae	S_pneumoniae	13.314389	2.051782	YES	15B/15C	YES	S	35	S	23	S	22	S	22	R	15	S	32	S	35
70	June	Female	6		NA	NO	0	0	Tuareg	NA	NO	NA	NA	NA	NA	NA	NA	NO	NA	NA	NA	NA	NA	NA	NO	NO	NO	NO	S_pneumoniae	S_pneumoniae	13.314389	2.051782	YES	19A	YES	R	23	S	22	S	22	S	21	S	29	S	31	S	29
71	June	Male	16		NA	NO	0	0	Hausa	Zarma-Sonrai	YES	AUTHER	Cold	NA	NA	NA	NA	NA	NA	NA	NA	NA	NA	NA	YES	>= 2 months	NO	YES	Negative	NA	13.314389	2.051782	NA	NA	NO	NA	NA	NA	NA	NA	NA	NA	NA	NA	NA	NA	NA	NA	NA
72	June	Male	6		NA	NO	1	1	Hausa	Zarma-Sonrai	YES	AUTHER	Skin infection	NA	NA	NA	NA	NA	NA	NA	NA	NA	NA	NA	YES	>= 2 months	NO	YES	Negative	NA	13.314389	2.051782	NA	NA	NO	NA	NA	NA	NA	NA	NA	NA	NA	NA	NA	NA	NA	NA	NA
73	June	Female	2		NA	NO	1	0	Fulan	Beninois	NO	NA	NA	NA	NA	NA	NA	NO	NA	NA	NA	NA	NA	NA	YES	< 2 months	NO	YES	Negative	NA	13.314389	2.051782	NA	NA	NO	NA	NA	NA	NA	NA	NA	NA	NA	NA	NA	NA	NA	NA	NA
74	June	Female	3		NA	YES	3	1	Zarma_Sonrai	Peul	NO	NA	NA	NA	NA	NA	NA	NO	NA	NA	NA	NA	NA	NA	YES	>= 2 months	NO	NO	S_pneumoniae	S_pneumoniae	13.314389	2.051782	YES	4	YES	S	35	S	24	S	21	S	22	R	14	S	30	S	30
75	June	Female	3		NA	NO	0	0	Zarma_Sonrai	NA	YES	AUTHER	Diarrhoea	NA	NA	NA	NA	NO	NA	NA	NA	NA	NA	NA	YES	>= 2 months	NO	YES	Negative	NA	13.314389	2.051782	NA	NA	NO	NA	NA	NA	NA	NA	NA	NA	NA	NA	NA	NA	NA	NA	NA
76	June	Male	2		NA	YES	4	2	Zarma_Sonrai	NA	NO	NA	NA	NA	NA	NA	NA	NO	NA	NA	NA	NA	NA	NA	YES	>= 2 months	NO	YES	S_pneumoniae	S_pneumoniae	13.314389	2.051782	YES	15B/15C	YES	S	32	S	23	S	20	S	22	R	14	S	33	S	32
77	June	Male	2		NA	YES	4	2	Zarma_Sonrai	NA	NO	NA	NA	NA	NA	NA	NA	NO	NA	NA	NA	NA	NA	NA	YES	>= 2 months	NO	YES	S_pneumoniae	S_pneumoniae	13.314389	2.051782	YES	PCR-NT	YES	R	22	S	23	S	20	S	22	R	14	R	16	S	32
78	June	Male	9		NA	NO	0	0	Zarma_Sonrai	NA	YES	AUTHER	Cold	NA	NA	NA	NA	YES	Amoxicillin	Last 7 days	NA	NA	NA	NA	YES	>= 2 months	NO	YES	S_pneumoniae	S_pneumoniae	13.314389	2.051782	YES	10F/(10C/33C)	YES	S	30	S	26	S	25	S	24	S	30	S	33	S	28
79	June	Female	12	0	3550	YES	5	0	Zarma_Sonrai	Touareg	YES	AUTHER	Cold	NA	NA	NA	NA	NA	NA	NA	NA	NA	NA	NA	YES	>= 2 months	NO	YES	Negative	NA	13.314389	2.051782	NA	NA	NO	NA	NA	NA	NA	NA	NA	NA	NA	NA	NA	NA	NA	NA	NA
80	June	Female	2	0	2500	YES	6	2	Hausa	Peul	YES	AUTHER	Fever	NA	NA	NA	NA	NA	NA	NA	NA	NA	NA	NA	YES	>= 2 months	NO	NO	S_pneumoniae	S_pneumoniae	13.314389	2.051782	YES	15B/15C	YES	S	35	S	22	S	21	S	22	S	30	S	30	S	31
81	June	Male	10	0	2900	NO	0	0	Hausa	Peul	YES	AUTHER	Fever	NA	NA	NA	NA	NO	NA	NA	NA	NA	NA	NA	YES	>= 2 months	NO	NO	S_pneumoniae	S_pneumoniae	13.314389	2.051782	YES	19A	YES	S	27	S	25	S	23	S	23	S	28	S	33	S	28
82	June	Female	12	0	2700	NO	0	0	Zarma_Sonrai	Touareg	YES	AUTHER	Cold	NA	NA	NA	NA	NO	NA	NA	NA	NA	NA	NA	YES	>= 2 months	NO	NO	Negative	NA	13.314389	2.051782	NA	NA	NO	NA	NA	NA	NA	NA	NA	NA	NA	NA	NA	NA	NA	NA	NA
83	June	Female	1	0	3350	YES	2	1	Gurmantche	NA	YES	AUTHER	Cold	NA	NA	NA	NA	NA	NA	NA	NA	NA	NA	NA	YES	< 2 months	NO	NO	S_pneumoniae	S_pneumoniae	13.314389	2.051782	YES	23F	YES	S	33	S	22	S	21	S	21	S	27	S	30	S	28
84	June	Female	16	0	3550	YES	6	2	Zarma_Sonrai	NA	YES	AUTHER	Fever	NA	NA	NA	NA	NO	NA	NA	NA	NA	NA	NA	YES	>= 2 months	NO	YES	Negative	NA	13.314389	2.051782	NA	NA	NO	NA	NA	NA	NA	NA	NA	NA	NA	NA	NA	NA	NA	NA	NA
85	June	Male	10		NA	YES	2	1	Zarma_Sonrai	NA	NO	NA	NA	NA	NA	NA	NA	NO	NA	NA	NA	NA	NA	NA	YES	>= 2 months	NO	NO	S_pneumoniae	S_pneumoniae	13.314389	2.051782	YES	19F	YES	R	15	S	21	S	21	S	21	S	30	S	33	S	32
86	June	Female	7	0	3100	YES	2	1	Hausa	Touareg	YES	AUTHER	Cold	NA	NA	NA	NA	NA	NA	NA	NA	NA	NA	NA	YES	>= 2 months	NO	NO	S_pneumoniae	S_pneumoniae	13.314389	2.051782	YES	6A/6B/6C/6D	YES	S	34	S	20	S	19	S	20	S	28	S	30	S	29
87	June	Female	10	0	2800	NO	0	0	Hausa	Peul	YES	AUTHER	Cold	NA	NA	NA	NA	NA	NA	NA	NA	NA	NA	NA	YES	>= 2 months	NO	NO	S_pneumoniae	S_pneumoniae	13.314389	2.051782	YES	10F/(10C/33C)	YES	S	32	S	24	S	23	S	22	S	29	S	33	S	31
88	June	Male	4		NA	NO	0	0	Tuareg	NA	YES	AUTHER	Fever	NA	NA	NA	NA	NO	NA	NA	NA	NA	NA	NA	YES	>= 2 months	NO	YES	S_pneumoniae	S_pneumoniae	13.314389	2.051782	YES	3	YES	S	34	S	20	S	21	S	21	R	15	S	29	S	30
89	June	Female	6	0	2920	NO	1	0	Zarma_Sonrai	NA	YES	AUTHER	Fever	NA	NA	NA	NA	NA	NA	NA	NA	NA	NA	NA	YES	>= 2 months	NO	NO	Negative	NA	13.314389	2.051782	NA	NA	NO	NA	NA	NA	NA	NA	NA	NA	NA	NA	NA	NA	NA	NA	NA
90	June	Female	12	0	2750	NO	0	0	Hausa	NA	NO	NA	NA	NA	NA	NA	NA	NO	NA	NA	NA	NA	NA	NA	YES	>= 2 months	YES	NO	S_pneumoniae	S_pneumoniae	13.314389	2.051782	YES	7C/(7B/40)	YES	S	36	S	23	S	23	S	23	S	29	S	33	S	31
91	June	Male	9	0	3250	YES	2	1	Zarma_Sonrai	NA	NO	NA	NA	NA	NA	NA	NA	NO	NA	NA	NA	NA	NA	NA	YES	>= 2 months	NO	NO	Negative	NA	13.314389	2.051782	NA	NA	NO	NA	NA	NA	NA	NA	NA	NA	NA	NA	NA	NA	NA	NA	NA
92	June	Male	9	0	2770	YES	5	2	Zarma_Sonrai	Touareg	NO	NA	NA	NA	NA	NA	NA	NO	NA	NA	NA	NA	NA	NA	YES	>= 2 months	NO	YES	S_pneumoniae	S_pneumoniae	13.314389	2.051782	YES	6A/6B/6C/6D	YES	S	35	S	20	S	20	S	20	S	27	S	27	S	27
93	June	Male	9	0	2750	NO	1	1	Zarma_Sonrai	Peul	NO	NA	NA	NA	NA	NA	NA	NO	NA	NA	NA	NA	NA	NA	YES	>= 2 months	NO	NO	S_pneumoniae	S_pneumoniae	13.314389	2.051782	YES	23F	YES	S	35	S	23	S	21	S	23	S	29	S	31	S	30
94	June	Male	17	0	2950	YES	2	1	Zarma_Sonrai	NA	NO	NA	NA	NA	NA	NA	NA	NO	NA	NA	NA	NA	NA	NA	YES	>= 2 months	NO	NO	S_pneumoniae	S_pneumoniae	13.314389	2.051782	YES	6A/6B/6C/6D	YES	S	30	S	22	S	22	S	21	S	28	S	30	S	29
95	June	Male	8		NA	NO	0	0	Tuareg	NA	NO	NA	NA	NA	NA	NA	NA	NO	NA	NA	NA	NA	NA	NA	YES	>= 2 months	NO	YES	Negative	NA	13.314389	2.051782	NA	NA	NO	NA	NA	NA	NA	NA	NA	NA	NA	NA	NA	NA	NA	NA	NA
96	June	Male	4	0	4000	YES	2	1	Tuareg	NA	NO	NA	NA	NA	NA	NA	NA	NO	NA	NA	NA	NA	NA	NA	YES	>= 2 months	NO	YES	Negative	NA	13.314389	2.051782	NA	NA	NO	NA	NA	NA	NA	NA	NA	NA	NA	NA	NA	NA	NA	NA	NA
97	June	Female	26		NA	YES	2	1	Tuareg	NA	NO	NA	NA	NA	NA	NA	NA	NO	NA	NA	NA	NA	NA	NA	YES	>= 2 months	NO	YES	Negative	NA	13.314389	2.051782	NA	NA	NO	NA	NA	NA	NA	NA	NA	NA	NA	NA	NA	NA	NA	NA	NA
98	June	Male	12	0	3300	NO	0	0	Zarma_Sonrai	NA	NO	NA	NA	NA	NA	NA	NA	NO	NA	NA	NA	NA	NA	NA	YES	>= 2 months	YES	YES	S_pneumoniae	S_pneumoniae	13.314389	2.051782	YES	19A	YES	R	23	S	21	S	20	S	20	S	30	S	30	S	29
99	June	Male	1	0	2950	NO	0	0	Zarma_Sonrai	NA	NO	NA	NA	NA	NA	NA	NA	NO	NA	NA	NA	NA	NA	NA	YES	>= 2 months	NO	YES	Negative	NA	13.314389	2.051782	NA	NA	NO	NA	NA	NA	NA	NA	NA	NA	NA	NA	NA	NA	NA	NA	NA
100	June	Female	4	0	2740	YES	2	2	Hausa	NA	NO	NA	NA	NA	NA	NA	NA	NO	NA	NA	NA	NA	NA	NA	YES	>= 2 months	NO	YES	S_pneumoniae	S_pneumoniae	13.314389	2.051782	YES	6A/6B/6C/6D	YES	S	30	S	20	S	19	S	20	S	28	S	29	S	31
101	June	Female	12	0	3000		NA	NA	Tuareg	NA	NO	NA	NA	NA	NA	NA	NA	NO	NA	NA	NA	NA	NA	NA	YES	>= 2 months	NO	YES	S_pneumoniae	S_pneumoniae	13.314389	2.051782	YES	38/25F/25A	YES	S	35	S	23	S	21	S	20	S	27	S	31	S	29
102	June	Male	3	0	3700	NO	0	0	Zarma_Sonrai	NA	YES	AUTHER	Fever	NA	NA	NA	NA	NO	NA	NA	NA	NA	NA	NA	YES	>= 2 months	YES	NO	S_pneumoniae	S_pneumoniae	13.314389	2.051782	YES	6A/6B/6C/6D	NO	NA	NA	NA	NA	NA	NA	NA	NA	NA	NA	NA	NA	NA	NA
103	June	Female	3	0	2800	YES	4	3	Zarma_Sonrai	NA	YES	Bronchitis	NA	NA	NA	NA	NA	YES	Amoxicillin	Last 3 months	NA	NA	NA	NA	YES	>= 2 months	NO	YES	S_pneumoniae	S_pneumoniae	13.314389	2.051782	YES	23F	YES	S	32	S	24	S	22	S	23	S	30	S	32	S	29
104	July	Male	5	0	3150	YES	5	1	Zarma_Sonrai	Gourmantche	NO	NA	NA	NA	NA	NA	NA	NO	NA	NA	NA	NA	NA	NA	YES	>= 2 months	NO	NO	Negative	NA	13.314389	2.051782	NA	NA	NO	NA	NA	NA	NA	NA	NA	NA	NA	NA	NA	NA	NA	NA	NA
105	July	Male	9	0	3500	YES	3	0	Zarma_Sonrai	NA	NO	NA	NA	NA	NA	NA	NA	NO	NA	NA	NA	NA	NA	NA	YES	>= 2 months	NO	NO	Negative	NA	13.314389	2.051782	NA	NA	NO	NA	NA	NA	NA	NA	NA	NA	NA	NA	NA	NA	NA	NA	NA
106	July	Female	11	0	3200	YES	6	1	Zarma_Sonrai	NA	YES	AUTHER	Diarrhoea	NA	NA	NA	NA	NA	NA	NA	NA	NA	NA	NA	YES	>= 2 months	NO	NO	Negative	NA	13.314389	2.051782	NA	NA	NO	NA	NA	NA	NA	NA	NA	NA	NA	NA	NA	NA	NA	NA	NA
107	July	Female	11		NA	NO	0	0	Tuareg	NA	YES	AUTHER	Cold	NA	NA	NA	NA	YES	Amoxicillin	Last 3 months	NA	NA	NA	NA	YES	>= 2 months	NO	NO	Negative	NA	13.314389	2.051782	NA	NA	NO	NA	NA	NA	NA	NA	NA	NA	NA	NA	NA	NA	NA	NA	NA
108	July	Female	10		NA	NO	1	1	OTHERS	NA	YES	AUTHER	Fever	NA	NA	NA	NA	NA	NA	NA	NA	NA	NA	NA	YES	>= 2 months	NO	YES	S_pneumoniae	S_pneumoniae	13.314389	2.051782	YES	6A/6B/6C/6D	YES	S	29	S	23	S	22	S	20	S	26	S	31	S	27
109	July	Female	26		NA	NO	1	1	OTHERS	NA	YES	AUTHER	Fever	NA	NA	NA	NA	NO	NA	NA	NA	NA	NA	NA	YES	>= 2 months	NO	YES	S_pneumoniae	S_pneumoniae	13.314389	2.051782	YES	6A/6B/6C/6D	YES	S	31	S	23	S	22	S	22	S	29	S	30	S	29
110	July	Male	2		NA	YES	2	2	Zarma_Sonrai	NA	NO	NA	NA	NA	NA	NA	NA	NO	NA	NA	NA	NA	NA	NA	YES	< 2 months	NO	YES	S_pneumoniae	S_pneumoniae	13.314389	2.051782	YES	1	YES	S	34	S	22	S	20	S	23	S	32	S	31	S	35
111	July	Female	4		NA	YES	2	1	Zarma_Sonrai	Touareg	NO	NA	NA	NA	NA	NA	NA	NO	NA	NA	NA	NA	NA	NA	YES	>= 2 months	NO	YES	Negative	NA	13.314389	2.051782	NA	NA	NO	NA	NA	NA	NA	NA	NA	NA	NA	NA	NA	NA	NA	NA	NA
112	July	Male	2	0	2770	NO	1	1	Zarma_Sonrai	NA	NO	NA	NA	NA	NA	NA	NA	NO	NA	NA	NA	NA	NA	NA	YES	< 2 months	NO	YES	Negative	NA	13.314389	2.051782	NA	NA	NO	NA	NA	NA	NA	NA	NA	NA	NA	NA	NA	NA	NA	NA	NA
113	July	Male	26		NA	NO	1	1	Zarma_Sonrai	NA	YES	AUTHER	Fever	NA	NA	NA	NA	NO	NA	NA	NA	NA	NA	NA	YES	>= 2 months	NO	YES	Negative	NA	13.314389	2.051782	NA	NA	NO	NA	NA	NA	NA	NA	NA	NA	NA	NA	NA	NA	NA	NA	NA
114	July	Male	4	1	2120	NO	0	0	Zarma_Sonrai	NA	NO	NA	NA	NA	NA	NA	NA	NO	NA	NA	NA	NA	NA	NA	YES	>= 2 months	NO	NO	Negative	NA	13.314389	2.051782	NA	NA	NO	NA	NA	NA	NA	NA	NA	NA	NA	NA	NA	NA	NA	NA	NA
115	July	Female	5	0	3210	NO	1	1	Zarma_Sonrai	Burkinabe	NO	NA	NA	NA	NA	NA	NA	NO	NA	NA	NA	NA	NA	NA	YES	>= 2 months	NO	NO	S_pneumoniae	S_pneumoniae	13.314389	2.051782	YES	12F/(12A/44/46)	YES	S	37	S	20	S	20	S	20	S	27	S	31	S	30
116	July	Male	5	0	2600	YES	2	0	Tuareg	NA	NO	NA	NA	NA	NA	NA	NA	NO	NA	NA	NA	NA	NA	NA	YES	>= 2 months	NO	NO	Negative	NA	13.314389	2.051782	NA	NA	NO	NA	NA	NA	NA	NA	NA	NA	NA	NA	NA	NA	NA	NA	NA
117	July	Male	11	0	2950	NO	0	0	Hausa	Peul	YES	AUTHER	Pneumoniae	NA	NA	NA	NA	NA	NA	NA	NA	NA	NA	NA	YES	>= 2 months	NO	NO	S_pneumoniae	S_pneumoniae	13.314389	2.051782	YES	15A/15F	YES	S	35	S	23	S	20	S	22	R	16	S	32	S	35
118	July	Male	6	0	3630	NO	1	0	Zarma_Sonrai	NA	NO	NA	NA	NA	NA	NA	NA	NO	NA	NA	NA	NA	NA	NA	YES	>= 2 months	NO	YES	Negative	NA	13.314389	2.051782	NA	NA	NO	NA	NA	NA	NA	NA	NA	NA	NA	NA	NA	NA	NA	NA	NA
119	July	Male	12	0	3810	YES	2	0	Hausa	Peul	NO	NA	NA	NA	NA	NA	NA	NO	NA	NA	NA	NA	NA	NA	YES	>= 2 months	NO	NO	Negative	NA	13.314389	2.051782	NA	NA	NO	NA	NA	NA	NA	NA	NA	NA	NA	NA	NA	NA	NA	NA	NA
120	July	Female	8	0	3400	YES	2	1	Zarma_Sonrai	NA	NO	NA	NA	NA	NA	NA	NA	NO	NA	NA	NA	NA	NA	NA	YES	>= 2 months	NO	NO	Negative	NA	13.314389	2.051782	NA	NA	NO	NA	NA	NA	NA	NA	NA	NA	NA	NA	NA	NA	NA	NA	NA
121	July	Female	3	0	3800	NO	0	0	Hausa	Touareg	NO	NA	NA	NA	NA	NA	NA	NO	NA	NA	NA	NA	NA	NA	YES	>= 2 months	NO	YES	S_pneumoniae	S_pneumoniae	13.314389	2.051782	YES	15B/15C	YES	S	35	S	21	S	19	S	20	R	16	S	32	S	31
122	July	Male	11	1	2400	YES	2	1	Hausa	NA	YES	AUTHER	Diarrhoea	NA	NA	NA	NA	NA	NA	NA	NA	NA	NA	NA	YES	>= 2 months	YES	NO	Negative	NA	13.314389	2.051782	NA	NA	NO	NA	NA	NA	NA	NA	NA	NA	NA	NA	NA	NA	NA	NA	NA
123	July	Female	7	0	3450	YES	2	1	Hausa	NA	YES	AUTHER	Cold	NA	NA	NA	NA	NA	NA	NA	NA	NA	NA	NA	YES	>= 2 months	NO	NO	Negative	NA	13.314389	2.051782	NA	NA	NO	NA	NA	NA	NA	NA	NA	NA	NA	NA	NA	NA	NA	NA	NA
124	July	Female	3	0	3270	NO	0	0	Hausa	NA	NO	NA	NA	NA	NA	NA	NA	NO	NA	NA	NA	NA	NA	NA	YES	>= 2 months	NO	NO	S_pneumoniae	S_pneumoniae	13.314389	2.051782	YES	9V/9A	YES	S	39	S	23	S	20	S	23	R	18	S	33	S	32
125	July	Female	2	0	2870	YES	2	1	Tuareg	Malien	NO	NA	NA	NA	NA	NA	NA	YES	NA	NA	NA	NA	NA	NA	YES	< 2 months	NO	YES	Negative	NA	13.314389	2.051782	NA	NA	NO	NA	NA	NA	NA	NA	NA	NA	NA	NA	NA	NA	NA	NA	NA
126	July	Male	16	0	3200	NO	0	0	Hausa	Zarma-Sonrai	YES	AUTHER	Diarrhoea	NA	NA	NA	NA	NA	NA	NA	NA	NA	NA	NA	YES	>= 2 months	NO	NO	Negative	NA	13.314389	2.051782	NA	NA	NO	NA	NA	NA	NA	NA	NA	NA	NA	NA	NA	NA	NA	NA	NA
127	July	Male	3	0	3250	YES	3	1	Zarma_Sonrai	NA	YES	AUTHER	Skin infection	NA	NA	NA	NA	NO	NA	NA	NA	NA	NA	NA	YES	< 2 months	NO	YES	Negative	NA	13.314389	2.051782	NA	NA	NO	NA	NA	NA	NA	NA	NA	NA	NA	NA	NA	NA	NA	NA	NA
128	July	Male	12		NA	YES	7	3	Zarma_Sonrai	NA	YES	AUTHER	Diarrhoea	NA	NA	NA	NA	NO	NA	NA	NA	NA	NA	NA	YES	>= 2 months	NO	YES	Negative	NA	13.314389	2.051782	NA	NA	NO	NA	NA	NA	NA	NA	NA	NA	NA	NA	NA	NA	NA	NA	NA
129	July	Male	3	0	3200	NO	0	0	Togolese	NA	NO	NA	NA	NA	NA	NA	NA	NO	NA	NA	NA	NA	NA	NA	YES	< 2 months	NO	NO	Negative	NA	13.314389	2.051782	NA	NA	NO	NA	NA	NA	NA	NA	NA	NA	NA	NA	NA	NA	NA	NA	NA
130	July	Male	10		NA	YES	5	1	Zarma_Sonrai	Peul	YES	AUTHER	Diarrhoea	NA	NA	NA	NA	NO	NA	NA	NA	NA	NA	NA	YES	>= 2 months	YES	NO	Negative	NA	13.314389	2.051782	NA	NA	NO	NA	NA	NA	NA	NA	NA	NA	NA	NA	NA	NA	NA	NA	NA
131	July	Male	2		NA	NO	0	0	Beninois	NA	NO	NA	NA	NA	NA	NA	NA	NO	NA	NA	NA	NA	NA	NA	YES	>= 2 months	NO	NO	Negative	NA	13.314389	2.051782	NA	NA	NO	NA	NA	NA	NA	NA	NA	NA	NA	NA	NA	NA	NA	NA	NA
132	July	Female	10		NA	YES	2	1	Zarma_Sonrai	Peul	NO	NA	NA	NA	NA	NA	NA	NO	NA	NA	NA	NA	NA	NA	YES	>= 2 months	NO	YES	Negative	NA	13.314389	2.051782	NA	NA	NO	NA	NA	NA	NA	NA	NA	NA	NA	NA	NA	NA	NA	NA	NA
133	July	Female	3		NA	YES	2	2	Hausa	Touareg	YES	AUTHER	Cold	NA	NA	NA	NA	NO	NA	NA	NA	NA	NA	NA	YES	>= 2 months	NO	YES	S_pneumoniae	S_pneumoniae	13.314389	2.051782	YES	12F/(12A/44/46)	YES	S	39	S	23	S	23	S	22	R	15	S	33	S	31
134	July	Female	11	0	3150	NO	1	1	Zarma_Sonrai	NA	YES	AUTHER	Cold	NA	NA	NA	NA	YES	Amoxicillin	Last month	NA	NA	NA	NA	YES	>= 2 months	NO	YES	S_pneumoniae	S_pneumoniae	13.314389	2.051782	NO	NA	NO	NA	NA	NA	NA	NA	NA	NA	NA	NA	NA	NA	NA	NA	NA
135	July	Female	2		NA	NO	0	0	Zarma_Sonrai	NA	NO	NA	NA	NA	NA	NA	NA	NO	NA	NA	NA	NA	NA	NA	YES	>= 2 months	NO	NO	Negative	NA	13.314389	2.051782	NA	NA	NO	NA	NA	NA	NA	NA	NA	NA	NA	NA	NA	NA	NA	NA	NA
136	July	Female	7		NA	NO	0	0	Tuareg	NA	YES	AUTHER	Fever	NA	NA	NA	NA	NA	NA	NA	NA	NA	NA	NA	YES	< 2 months	NO	YES	S_pneumoniae	S_pneumoniae	13.314389	2.051782	YES	19A	YES	S	36	S	25	S	24	S	25	S	26	S	32	S	32
137	July	Female	7	0	3000	YES	3	2	OTHERS	NA	NO	NA	NA	NA	NA	NA	NA	NO	NA	NA	NA	NA	NA	NA	YES	>= 2 months	NO	NO	Negative	NA	13.314389	2.051782	NA	NA	NO	NA	NA	NA	NA	NA	NA	NA	NA	NA	NA	NA	NA	NA	NA
138	July	Male	1		NA	NO	1	1	Zarma_Sonrai	NA	NO	NA	NA	NA	NA	NA	NA	NO	NA	NA	NA	NA	NA	NA	YES	>= 2 months	NO	NO	S_pneumoniae	S_pneumoniae	13.314389	2.051782	YES	10F/(10C/33C)	YES	S	35	S	21	S	20	S	21	S	27	S	31	S	26
139	July	Female	8		NA	NO	0	0	Zarma_Sonrai	NA	YES	AUTHER	Fever	NA	NA	NA	NA	NO	NA	NA	NA	NA	NA	NA	YES	>= 2 months	NO	YES	S_pneumoniae	S_pneumoniae	13.314389	2.051782	YES	23B	YES	S	35	S	22	S	20	S	22	S	26	S	30	S	28
140	July	Male	15		NA	YES	4	1	Zarma_Sonrai	NA	NO	NA	NA	NA	NA	NA	NA	NO	NA	NA	NA	NA	NA	NA	YES	>= 2 months	NO	NO	S_pneumoniae	S_pneumoniae	13.314389	2.051782	YES	19F	YES	S	36	S	24	S	26	S	22	S	28	S	33	S	30
141	July	Male	8		NA	NO	1	1	Zarma_Sonrai	NA	YES	AUTHER	Fever	NA	NA	NA	NA	NA	NA	NA	NA	NA	NA	NA	YES	>= 2 months	NO	NO	Negative	NA	13.314389	2.051782	NA	NA	NO	NA	NA	NA	NA	NA	NA	NA	NA	NA	NA	NA	NA	NA	NA
142	July	Male	14		NA	NO	0	0	Hausa	NA	YES	AUTHER	Diarrhoea	NA	NA	NA	NA	NO	NA	NA	NA	NA	NA	NA	YES	>= 2 months	NO	YES	S_pneumoniae	S_pneumoniae	13.314389	2.051782	YES	14	YES	S	31	S	24	S	23	S	22	S	27	S	30	S	34
143	July	Male	4		NA	NO	0	0	Tuareg	NA	NO	AUTHER	Diarrhoea	NA	NA	NA	NA	NO	NA	NA	NA	NA	NA	NA	YES	>= 2 months	NO	NO	S_pneumoniae	S_pneumoniae	13.314389	2.051782	YES	10F/(10C/33C)	YES	S	30	S	21	S	20	S	22	R	15	S	29	S	27
144	July	Female	9		NA	NO	1	1	Hausa	NA	NO	NA	NA	NA	NA	NA	NA	NO	NA	NA	NA	NA	NA	NA	YES	>= 2 months	NO	YES	Negative	NA	13.314389	2.051782	NA	NA	NO	NA	NA	NA	NA	NA	NA	NA	NA	NA	NA	NA	NA	NA	NA
145	July	Female	9		NA	NO	0	0	Hausa	NA	NO	NA	NA	NA	NA	NA	NA	YES	NA	NA	NA	NA	NA	NA	YES	>= 2 months	NO	YES	Negative	NA	13.314389	2.051782	NA	NA	NO	NA	NA	NA	NA	NA	NA	NA	NA	NA	NA	NA	NA	NA	NA
146	July	Male	14		NA	YES	8	2	Zarma_Sonrai	Gourmantche	NO	NA	NA	NA	NA	NA	NA	NO	NA	NA	NA	NA	NA	NA	YES	>= 2 months	NO	YES	S_pneumoniae	S_pneumoniae	13.314389	2.051782	YES	19A	YES	S	35	S	22	S	22	S	23	S	28	S	28	S	27
147	July	Female	4		NA	NO	0	0	Zarma_Sonrai	NA	NO	NA	NA	NA	NA	NA	NA	NO	NA	NA	NA	NA	NA	NA	YES	>= 2 months	NO	NO	Negative	NA	13.314389	2.051782	NA	NA	NO	NA	NA	NA	NA	NA	NA	NA	NA	NA	NA	NA	NA	NA	NA
148	July	Female	2		NA	NO	0	0	Zarma_Sonrai	NA	NO	NA	NA	NA	NA	NA	NA	NO	NA	NA	NA	NA	NA	NA	YES	< 2 months	NO	YES	Negative	NA	13.314389	2.051782	NA	NA	NO	NA	NA	NA	NA	NA	NA	NA	NA	NA	NA	NA	NA	NA	NA
149	July	Male	4		NA	NO	1	1	Hausa	Zarma-Sonrai	YES	AUTHER	Diarrhoea	NA	NA	NA	NA	NO	NA	NA	NA	NA	NA	NA	YES	>= 2 months	NO	YES	S_pneumoniae	S_pneumoniae	13.314389	2.051782	YES	9V/9A	YES	S	26	S	23	S	21	S	25	S	23	S	30	S	32
150	July	Male	1		NA	NO	0	0	Beninois	NA	NO	AUTHER	Diarrhoea	NA	NA	NA	NA	NO	NA	NA	NA	NA	NA	NA	YES	< 2 months	NO	NO	Negative	NA	13.314389	2.051782	NA	NA	NO	NA	NA	NA	NA	NA	NA	NA	NA	NA	NA	NA	NA	NA	NA
151	July	Male	13		NA	NO	1	1	Zarma_Sonrai	Malien	NO	NA	NA	NA	NA	NA	NA	NO	NA	NA	NA	NA	NA	NA	YES	>= 2 months	NO	NO	S_pneumoniae	S_pneumoniae	13.314389	2.051782	YES	19F	YES	S	35	S	21	S	20	S	20	S	21	S	30	S	28
152	July	Female	2	0	2650	NO	1	1	Hausa	NA	NO	NA	NA	NA	NA	NA	NA	NO	NA	NA	NA	NA	NA	NA	YES	< 2 months	NO	NO	Negative	NA	13.314389	2.051782	NA	NA	NO	NA	NA	NA	NA	NA	NA	NA	NA	NA	NA	NA	NA	NA	NA
153	July	Female	26		NA	NO	1	1	Hausa	NA	NO	NA	NA	NA	NA	NA	NA	NO	NA	NA	NA	NA	NA	NA	YES	>= 2 months	NO	NO	Negative	NA	13.314389	2.051782	NA	NA	NO	NA	NA	NA	NA	NA	NA	NA	NA	NA	NA	NA	NA	NA	NA
154	July	Female	12		NA	NO	1	1	Hausa	NA	YES	AUTHER	Fever	NA	NA	NA	NA	NA	NA	NA	NA	NA	NA	NA	YES	>= 2 months	YES	YES	Negative	NA	13.314389	2.051782	NA	NA	NO	NA	NA	NA	NA	NA	NA	NA	NA	NA	NA	NA	NA	NA	NA
155	July	Male	21		NA	NO	0	0	Hausa	Touareg	YES	AUTHER	Cold	NA	NA	NA	NA	YES	Metrronidazole	Last 3 months	NA	NA	NA	NA	YES	>= 2 months	NO	NO	Negative	NA	13.314389	2.051782	NA	NA	NO	NA	NA	NA	NA	NA	NA	NA	NA	NA	NA	NA	NA	NA	NA
156	July	Male	14		NA	NO	0	0	Zarma_Sonrai	Peul	YES	AUTHER	Fever	NA	NA	NA	NA	NO	NA	NA	NA	NA	NA	NA	YES	>= 2 months	NO	YES	Negative	NA	13.314389	2.051782	NA	NA	NO	NA	NA	NA	NA	NA	NA	NA	NA	NA	NA	NA	NA	NA	NA
157	July	Female	2		NA	NO	0	0	Hausa	NA	YES	AUTHER	Fever	NA	NA	NA	NA	YES	Amoxicillin	Last 3 months	NA	NA	NA	NA	YES	< 2 months	NO	NO	Negative	NA	13.314389	2.051782	NA	NA	NO	NA	NA	NA	NA	NA	NA	NA	NA	NA	NA	NA	NA	NA	NA
158	July	Male	2		NA	YES	2	1	Tuareg	NA	YES	NA	Cold	NA	NA	NA	NA	NA	NA	NA	NA	NA	NA	NA	YES	< 2 months	NO	NO	Negative	NA	13.314389	2.051782	NA	NA	NO	NA	NA	NA	NA	NA	NA	NA	NA	NA	NA	NA	NA	NA	NA
159	July	Male	11	0	3370	NO	1	1	Zarma_Sonrai	NA	YES	AUTHER	Gastroenteritis	NA	NA	NA	NA	YES	Cotrimoxazole	Last month	NA	NA	NA	NA	YES	>= 2 months	NO	NO	S_pneumoniae	S_pneumoniae	13.314389	2.051782	YES	10F/(10C/33C)	YES	S	36	S	26	S	22	S	24	S	27	R	14	S	15
160	July	Male	3	0	3110	NO	0	0	Tuareg	Malien	YES	AUTHER	Fever	NA	NA	NA	NA	YES	Cotrimoxazole	Last 3 months	NA	NA	NA	NA	YES	>= 2 months	NO	NO	S_pneumoniae	S_pneumoniae	13.314389	2.051782	YES	19F	YES	S	33	S	24	S	23	S	24	R	16	S	30	S	32
161	July	Male	9	0	3140	NO	1	1	Zarma_Sonrai	NA	YES	AUTHER	Cold	NA	NA	NA	NA	NA	NA	NA	NA	NA	NA	NA	YES	>= 2 months	NO	NO	S_pneumoniae	S_pneumoniae	13.314389	2.051782	YES	PCR-NT	YES	S	39	S	22	S	22	S	22	S	26	S	29	S	35
162	July	Male	26		NA	NO	1	1	Zarma_Sonrai	NA	NO	NA	NA	NA	NA	NA	NA	NO	NA	NA	NA	NA	NA	NA	YES	>= 2 months	NO	NO	S_pneumoniae	S_pneumoniae	13.314389	2.051782	YES	PCR-NT	YES	S	38	S	25	S	21	S	24	S	26	S	31	S	29
163	July	Male	8		NA	NO	0	0	Zarma_Sonrai	NA	YES	AUTHER	Skin infection	NA	NA	NA	NA	NO	NA	NA	NA	NA	NA	NA	YES	>= 2 months	NO	NO	S_pneumoniae	S_pneumoniae	13.314389	2.051782	YES	6A/6B/6C/6D	NO	NA	NA	NA	NA	NA	NA	NA	NA	NA	NA	NA	NA	NA	NA
164	July	Male	13		NA	NO	0	0	Beninois	NA	YES	AUTHER	Diarrhoea	NA	NA	NA	NA	YES	Metrronidazole	Last 7 days	NA	NA	NA	NA	NO	NO	NO	NO	S_pneumoniae	S_pneumoniae	13.314389	2.051782	NO	NA	NO	NA	NA	NA	NA	NA	NA	NA	NA	NA	NA	NA	NA	NA	NA
165	July	Female	11	0	3350	YES	3	1	Burkinabe	NA	YES	AUTHER	Cold	NA	NA	NA	NA	YES	Cotrimoxazole	Last month	NA	NA	NA	NA	YES	>= 2 months	NO	YES	S_pneumoniae	S_pneumoniae	13.314389	2.051782	NO	NA	NO	NA	NA	NA	NA	NA	NA	NA	NA	NA	NA	NA	NA	NA	NA
166	July	Female	11	0	3100	NO	0	0	Zarma_Sonrai	NA	YES	AUTHER	Fever	NA	NA	NA	NA	NO	NA	NA	NA	NA	NA	NA	YES	>= 2 months	NO	YES	Negative	NA	13.314389	2.051782	NA	NA	NO	NA	NA	NA	NA	NA	NA	NA	NA	NA	NA	NA	NA	NA	NA
167	July	Male	8		NA	NO	0	0	Zarma_Sonrai	NA	YES	AUTHER	Diarrhoea	NA	NA	NA	NA	NO	NA	NA	NA	NA	NA	NA	YES	>= 2 months	NO	NO	Negative	NA	13.314389	2.051782	NA	NA	NO	NA	NA	NA	NA	NA	NA	NA	NA	NA	NA	NA	NA	NA	NA
168	July	Male	13	0	3310	NO	1	1	Hausa	NA	YES	AUTHER	Skin infection	NA	NA	NA	NA	NO	NA	NA	NA	NA	NA	NA	YES	>= 2 months	NO	NO	Negative	NA	13.314389	2.051782	NA	NA	NO	NA	NA	NA	NA	NA	NA	NA	NA	NA	NA	NA	NA	NA	NA
169	July	Male	10	0	2650	YES	3	1	Zarma_Sonrai	Beninois	NO	NA	NA	NA	NA	NA	NA	NO	NA	NA	NA	NA	NA	NA	YES	>= 2 months	NO	NO	Negative	NA	13.314389	2.051782	NA	NA	NO	NA	NA	NA	NA	NA	NA	NA	NA	NA	NA	NA	NA	NA	NA
170	July	Male	9	0	3050	NO	0	0	Zarma_Sonrai	NA	NO	NA	NA	NA	NA	NA	NA	NO	NA	NA	NA	NA	NA	NA	YES	>= 2 months	NO	YES	Negative	NA	13.314389	2.051782	NA	NA	NO	NA	NA	NA	NA	NA	NA	NA	NA	NA	NA	NA	NA	NA	NA
171	July	Female	14		NA	YES	2	1	Zarma_Sonrai	NA	NO	NA	NA	NA	NA	NA	NA	NO	NA	NA	NA	NA	NA	NA	YES	>= 2 months	NO	YES	Negative	NA	13.314389	2.051782	NA	NA	NO	NA	NA	NA	NA	NA	NA	NA	NA	NA	NA	NA	NA	NA	NA
172	July	Female	6		NA	NO	1	1	Zarma_Sonrai	NA	NO	NA	NA	NA	NA	NA	NA	NO	NA	NA	NA	NA	NA	NA	YES	>= 2 months	NO	YES	Negative	NA	13.314389	2.051782	NA	NA	NO	NA	NA	NA	NA	NA	NA	NA	NA	NA	NA	NA	NA	NA	NA
173	July	Male	9		NA	YES	3	1	Zarma_Sonrai	NA	NO	NA	NA	NA	NA	NA	NA	NO	NA	NA	NA	NA	NA	NA	YES	>= 2 months	NO	NO	Negative	NA	13.314389	2.051782	NA	NA	NO	NA	NA	NA	NA	NA	NA	NA	NA	NA	NA	NA	NA	NA	NA
174	July	Female	12		NA	YES	2	1	Zarma_Sonrai	Ivoirien	NO	NA	NA	NA	NA	NA	NA	NO	NA	NA	NA	NA	NA	NA	YES	>= 2 months	NO	NO	Negative	NA	13.314389	2.051782	NA	NA	NO	NA	NA	NA	NA	NA	NA	NA	NA	NA	NA	NA	NA	NA	NA
175	July	Male	10		NA	NO	1	1	Zarma_Sonrai	NA	NO	NA	NA	NA	NA	NA	NA	NO	NA	NA	NA	NA	NA	NA	YES	>= 2 months	NO	YES	Negative	NA	13.314389	2.051782	NA	NA	NO	NA	NA	NA	NA	NA	NA	NA	NA	NA	NA	NA	NA	NA	NA
176	July	Female	10	0	2670	YES	2	2	Hausa	Gourmantche	YES	AUTHER	Fever	NA	NA	NA	NA	NO	NA	NA	NA	NA	NA	NA	YES	>= 2 months	NO	NO	S_pneumoniae	S_pneumoniae	13.314389	2.051782	NO	NA	NO	NA	NA	NA	NA	NA	NA	NA	NA	NA	NA	NA	NA	NA	NA
177	July	Female	11		NA	NO	0	0	Zarma_Sonrai	NA	YES	AUTHER	Diarrhoea	NA	NA	NA	NA	YES	Metrronidazole	Last month	NA	NA	NA	NA	YES	>= 2 months	NO	YES	S_pneumoniae	S_pneumoniae	13.314389	2.051782	YES	25F/38	NO	NA	NA	NA	NA	NA	NA	NA	NA	NA	NA	NA	NA	NA	NA
178	July	Female	15		NA	NO	0	0	Togolese	NA	NO	NA	NA	NA	NA	NA	NA	NO	NA	NA	NA	NA	NA	NA	YES	>= 2 months	NO	NO	Negative	NA	13.314389	2.051782	NA	NA	NO	NA	NA	NA	NA	NA	NA	NA	NA	NA	NA	NA	NA	NA	NA
179	July	Female	15	0	2500	NO	0	0	Togolese	NA	NO	NA	NA	NA	NA	NA	NA	NO	NA	NA	NA	NA	NA	NA	YES	>= 2 months	NO	NO	Negative	NA	13.314389	2.051782	NA	NA	NO	NA	NA	NA	NA	NA	NA	NA	NA	NA	NA	NA	NA	NA	NA
180	July	Male	9	0	2920	YES	2	2	OTHERS	NA	YES	AUTHER	Skin infection	NA	NA	NA	NA	NA	NA	NA	NA	NA	NA	NA	YES	>= 2 months	NO	NO	S_pneumoniae	S_pneumoniae	13.314389	2.051782	YES	19A	NO	NA	NA	NA	NA	NA	NA	NA	NA	NA	NA	NA	NA	NA	NA
181	July	Female	6	0	2800	YES	2	1	Tuareg	NA	NO	NA	NA	NA	NA	NA	NA	NO	NA	NA	NA	NA	NA	NA	YES	>= 2 months	NO	YES	S_pneumoniae	S_pneumoniae	13.314389	2.051782	YES	6A/6B/6C/6D	NO	NA	NA	NA	NA	NA	NA	NA	NA	NA	NA	NA	NA	NA	NA
182	July	Male	3		NA	NO	1	1	Zarma_Sonrai	Touareg	YES	AUTHER	Cold	NA	NA	NA	NA	YES	Amoxicillin	Last month	NA	NA	NA	NA	NO	NO	YES	YES	S_pneumoniae	S_pneumoniae	13.314389	2.051782	YES	14	YES	S	33	S	24	S	25	S	25	S	24	S	30	S	26
183	July	Female	13	0	2500	NO	1	1	Zarma_Sonrai	NA	NO	NA	NA	NA	NA	NA	NA	NO	NA	NA	NA	NA	NA	NA	YES	>= 2 months	NO	NO	Negative	NA	13.314389	2.051782	NA	NA	NO	NA	NA	NA	NA	NA	NA	NA	NA	NA	NA	NA	NA	NA	NA
184	July	Female	24	0	2830	NO	0	0	Hausa	Zarma-Sonrai	NO	NA	NA	NA	NA	NA	NA	NO	NA	NA	NA	NA	NA	NA	YES	>= 2 months	NO	NO	S_pneumoniae	S_pneumoniae	13.314389	2.051782	YES	14	NO	NA	NA	NA	NA	NA	NA	NA	NA	NA	NA	NA	NA	NA	NA
185	July	Male	10		NA	NO	0	0	Togolese	NA	NO	NA	NA	NA	NA	NA	NA	NO	NA	NA	NA	NA	NA	NA	YES	>= 2 months	NO	NO	S_pneumoniae	S_pneumoniae	13.314389	2.051782	YES	6A/6B/6C/6D	YES	R	22	S	26	S	26	S	23	S	28	S	30	S	27
186	July	Female	3		NA	YES	3	1	Zarma_Sonrai	Touareg	NO	NA	NA	NA	NA	NA	NA	NO	NA	NA	NA	NA	NA	NA	YES	>= 2 months	NO	NO	Negative	NA	13.314389	2.051782	NA	NA	NO	NA	NA	NA	NA	NA	NA	NA	NA	NA	NA	NA	NA	NA	NA
187	July	Male	7	0	2630	NO	0	0	Hausa	NA	YES	AUTHER	Fever	NA	NA	NA	NA	YES	Metrronidazole	Last 3 months	NA	NA	NA	NA	YES	>= 2 months	NO	NO	Negative	NA	13.314389	2.051782	NA	NA	NO	NA	NA	NA	NA	NA	NA	NA	NA	NA	NA	NA	NA	NA	NA
188	July	Male	2	0	3200	NO	0	0	Hausa	NA	NO	NA	NA	NA	NA	NA	NA	NO	NA	NA	NA	NA	NA	NA	YES	< 2 months	YES	NO	Negative	NA	13.314389	2.051782	NA	NA	NO	NA	NA	NA	NA	NA	NA	NA	NA	NA	NA	NA	NA	NA	NA
189	July	Male	9	0	3230	NO	1	1	OTHERS	NA	YES	AUTHER	Fever	NA	NA	NA	NA	NA	NA	NA	NA	NA	NA	NA	NO	NO	NO	NO	S_pneumoniae	S_pneumoniae	13.314389	2.051782	YES	19F	NO	NA	NA	NA	NA	NA	NA	NA	NA	NA	NA	NA	NA	NA	NA
190	July	Female	3	0	2570	YES	3	3	Hausa	Peul	NO	NA	NA	NA	NA	NA	NA	NO	NA	NA	NA	NA	NA	NA	YES	>= 2 months	NO	YES	S_pneumoniae	S_pneumoniae	13.314389	2.051782	YES	23B	NO	NA	NA	NA	NA	NA	NA	NA	NA	NA	NA	NA	NA	NA	NA
191	July	Female	14	0	3330	YES	3	1	Tuareg	Peul	NO	AUTHER	Fever	NA	NA	NA	NA	NA	NA	NA	NA	NA	NA	NA	YES	>= 2 months	NO	NO	Negative	NA	13.314389	2.051782	NA	NA	NO	NA	NA	NA	NA	NA	NA	NA	NA	NA	NA	NA	NA	NA	NA
192	July	Female	26		NA	YES	3	1	Tuareg	Peul	NO	NA	NA	NA	NA	NA	NA	NO	NA	NA	NA	NA	NA	NA	YES	>= 2 months	NA	NA	Negative	NA	13.314389	2.051782	NA	NA	NO	NA	NA	NA	NA	NA	NA	NA	NA	NA	NA	NA	NA	NA	NA
193	July	Female	1	0	3018	YES	7	1	Zarma_Sonrai	NA	NO	NA	NA	NA	NA	NA	NA	NO	NA	NA	NA	NA	NA	NA	YES	< 2 months	NO	YES	Negative	NA	13.314389	2.051782	NA	NA	NO	NA	NA	NA	NA	NA	NA	NA	NA	NA	NA	NA	NA	NA	NA
194	July	Female	5	0	3150	NO	1	1	Zarma_Sonrai	NA	NO	NA	NA	NA	NA	NA	NA	NO	NA	NA	NA	NA	NA	NA	YES	>= 2 months	NO	YES	S_pneumoniae	S_pneumoniae	13.314389	2.051782	YES	6A/6B/6C/6D	NO	NA	NA	NA	NA	NA	NA	NA	NA	NA	NA	NA	NA	NA	NA
195	July	Male	4	0	3400	YES	3	2	Hausa	Zarma-Sonrai	NO	NA	NA	NA	NA	NA	NA	NO	NA	NA	NA	NA	NA	NA	YES	>= 2 months	NO	NO	S_pneumoniae	S_pneumoniae	13.314389	2.051782	YES	12F/(12A/44/46)	YES	S	36	S	28	S	28	S	25	S	28	S	31	S	32
196	July	Female	5		NA	YES	5	0	Tuareg	NA	YES	AUTHER	Cold	NA	NA	NA	NA	NO	NA	NA	NA	NA	NA	NA	YES	>= 2 months	NO	YES	Negative	NA	13.314389	2.051782	NA	NA	NO	NA	NA	NA	NA	NA	NA	NA	NA	NA	NA	NA	NA	NA	NA
197	July	Male	19	0	3400	NO	0	0	Zarma_Sonrai	NA	YES	AUTHER	Fever	NA	NA	NA	NA	NA	NA	NA	NA	NA	NA	NA	YES	>= 2 months	NO	YES	S_pneumoniae	S_pneumoniae	13.314389	2.051782	NO	NA	NO	NA	NA	NA	NA	NA	NA	NA	NA	NA	NA	NA	NA	NA	NA
198	July	Male	9	0	2650	NO	0	0	OTHERS	Touareg	YES	AUTHER	Gastroenteritis	NA	NA	NA	NA	NO	NA	NA	NA	NA	NA	NA	YES	>= 2 months	NO	NO	Negative	NA	13.314389	2.051782	NA	NA	NO	NA	NA	NA	NA	NA	NA	NA	NA	NA	NA	NA	NA	NA	NA
199	July	Male	12	0	3750	YES	3	1	Zarma_Sonrai	NA	YES	AUTHER	Gastroenteritis	NA	NA	NA	NA	NA	NA	NA	NA	NA	NA	NA	YES	>= 2 months	NO	YES	Negative	NA	13.314389	2.051782	NA	NA	NO	NA	NA	NA	NA	NA	NA	NA	NA	NA	NA	NA	NA	NA	NA
200	July	Female	1	0	3400	YES	2	1	Hausa	NA	NO	NA	NA	NA	NA	NA	NA	NO	NA	NA	NA	NA	NA	NA	YES	< 2 months	NO	YES	Negative	NA	13.314389	2.051782	NA	NA	NO	NA	NA	NA	NA	NA	NA	NA	NA	NA	NA	NA	NA	NA	NA
201	July	Female	5	0	3600	YES	2	1	Hausa	Peul	NO	NA	NA	NA	NA	NA	NA	NO	NA	NA	NA	NA	NA	NA	YES	>= 2 months	NO	NO	Negative	NA	13.314389	2.051782	NA	NA	NO	NA	NA	NA	NA	NA	NA	NA	NA	NA	NA	NA	NA	NA	NA
202	July	Female	4	0	3400	YES	3	1	Zarma_Sonrai	NA	NO	NA	NA	NA	NA	NA	NA	NO	NA	NA	NA	NA	NA	NA	YES	>= 2 months	NO	NO	S_pneumoniae	S_pneumoniae	13.314389	2.051782	YES	4	NO	NA	NA	NA	NA	NA	NA	NA	NA	NA	NA	NA	NA	NA	NA
203	July	Male	3	0	3100	YES	7	2	Zarma_Sonrai	NA	NO	NA	NA	NA	NA	NA	NA	NO	NA	NA	NA	NA	NA	NA	YES	>= 2 months	NO	NO	S_pneumoniae	S_pneumoniae	13.314389	2.051782	YES	15B/15C	YES	R	21	S	29	S	25	S	25	S	33	S	26	S	28
204	July	Female	9	0	3800	NO	1	1	Hausa	Zarma-Sonrai	NO	NA	NA	NA	NA	NA	NA	NO	NA	NA	NA	NA	NA	NA	YES	>= 2 months	YES	YES	Negative	NA	13.314389	2.051782	NA	NA	NO	NA	NA	NA	NA	NA	NA	NA	NA	NA	NA	NA	NA	NA	NA
205	July	Female	2	0	2630	YES	2	1	Zarma_Sonrai	NA	YES	AUTHER	Cold	NA	NA	NA	NA	YES	Cotrimoxazole	Last 7 days	NA	NA	NA	NA	YES	>= 2 months	NO	YES	Negative	NA	13.314389	2.051782	NA	NA	NO	NA	NA	NA	NA	NA	NA	NA	NA	NA	NA	NA	NA	NA	NA
206	July	Female	2	0	3280	YES	2	2	Zarma_Sonrai	NA	YES	AUTHER	Fever	NA	NA	NA	NA	NO	NA	NA	NA	NA	NA	NA	NO	NO	NO	YES	Negative	NA	13.314389	2.051782	NA	NA	NO	NA	NA	NA	NA	NA	NA	NA	NA	NA	NA	NA	NA	NA	NA
207	July	Female	11	0	2900	NO	0	0	Hausa	NA	YES	AUTHER	Cold	NA	NA	NA	NA	YES	Cefixim	Last month	NA	NA	NA	NA	YES	>= 2 months	YES	YES	S_pneumoniae	S_pneumoniae	13.314389	2.051782	YES	23B	YES	S	28	S	22	S	20	S	20	S	28	S	29	S	26
208	July	Female	1	0	3150	NO	1	1	Tuareg	NA	NO	NA	NA	NA	NA	NA	NA	NO	NA	NA	NA	NA	NA	NA	YES	< 2 months	NO	YES	S_pneumoniae	S_pneumoniae	13.314389	2.051782	YES	23F	YES	R	23	S	27	S	29	S	26	S	29	S	30	S	30
209	August	Female	9	0	2750	YES	6	1	Hausa	Arabe	NO	NA	NA	NA	NA	NA	NA	NO	NA	NA	NA	NA	NA	NA	YES	>= 2 months	NO	NO	S_pneumoniae	S_pneumoniae	13.314389	2.051782	YES	PCR-NT	NO	NA	NA	NA	NA	NA	NA	NA	NA	NA	NA	NA	NA	NA	NA
210	August	Female	7	0	2700	YES	10	3	Tuareg	NA	NO	NA	NA	NA	NA	NA	NA	NO	NA	NA	NA	NA	NA	NA	YES	>= 2 months	NO	NO	S_pneumoniae	S_pneumoniae	13.314389	2.051782	YES	6A/6B/6C/6D	NO	NA	NA	NA	NA	NA	NA	NA	NA	NA	NA	NA	NA	NA	NA
211	August	Female	4	0	3100	YES	3	1	Hausa	NA	NO	NA	NA	NA	NA	NA	NA	NO	NA	NA	NA	NA	NA	NA	YES	>= 2 months	NO	NO	Negative	NA	13.314389	2.051782	NA	NA	NO	NA	NA	NA	NA	NA	NA	NA	NA	NA	NA	NA	NA	NA	NA
212	August	Male	2	0	3250	NO	0	0	Zarma_Sonrai	NA	NO	NA	NA	NA	NA	NA	NA	NO	NA	NA	NA	NA	NA	NA	YES	< 2 months	NO	NO	Negative	NA	13.314389	2.051782	NA	NA	NO	NA	NA	NA	NA	NA	NA	NA	NA	NA	NA	NA	NA	NA	NA
213	August	Male	6	0	2990	NO	1	1	Burkinabe	NA	YES	AUTHER	Gastroenteritis	NA	NA	NA	NA	NA	NA	NA	NA	NA	NA	NA	YES	>= 2 months	NO	NO	S_pneumoniae	S_pneumoniae	13.314389	2.051782	YES	PCR-NT	NO	NA	NA	NA	NA	NA	NA	NA	NA	NA	NA	NA	NA	NA	NA
214	August	Male	3		NA	YES	2	2	Zarma_Sonrai	NA	NO	NA	NA	NA	NA	NA	NA	NO	NA	NA	NA	NA	NA	NA	YES	>= 2 months	YES	YES	S_pneumoniae	S_pneumoniae	13.314389	2.051782	NO	NA	NO	NA	NA	NA	NA	NA	NA	NA	NA	NA	NA	NA	NA	NA	NA
215	August	Female	10	1	2350	NO	1	1	Zarma_Sonrai	NA	NO	NA	NA	NA	NA	NA	NA	NO	NA	NA	NA	NA	NA	NA	YES	>= 2 months	NO	YES	S_pneumoniae	S_pneumoniae	13.314389	2.051782	YES	19A	YES	S	26	S	21	S	21	S	21	S	30	S	28	S	26
216	August	Female	5	0	3030	YES	2	1	Fulan	NA	NO	NA	NA	NA	NA	NA	NA	NO	NA	NA	NA	NA	NA	NA	NO	NO	NO	YES	S_pneumoniae	S_pneumoniae	13.314389	2.051782	YES	6A/6B/6C/6D	YES	R	18	S	23	S	21	S	20	S	26	S	25	S	26
217	August	Male	2	0	2550	NO	0	0	Zarma_Sonrai	NA	NO	NA	NA	NA	NA	NA	NA	NO	NA	NA	NA	NA	NA	NA	YES	< 2 months	NO	NO	Negative	NA	13.314389	2.051782	YES	PCR-NT	NO	NA	NA	NA	NA	NA	NA	NA	NA	NA	NA	NA	NA	NA	NA
218	August	Male	13	0	3810	YES	2	0	Kanouri	NA	YES	AUTHER	Diarrhoea	NA	NA	NA	NA	NO	NA	NA	NA	NA	NA	NA	YES	>= 2 months	NO	NO	Negative	NA	13.314389	2.051782	NA	NA	NO	NA	NA	NA	NA	NA	NA	NA	NA	NA	NA	NA	NA	NA	NA
219	August	Male	4	0	3000	NO	1	1	Fulan	NA	NO	NA	NA	NA	NA	NA	NA	NO	NA	NA	NA	NA	NA	NA	YES	>= 2 months	NO	NO	S_pneumoniae	S_pneumoniae	13.314389	2.051782	YES	6A/6B/6C/6D	YES	S	29	S	21	S	18	S	20	S	29	S	29	S	26
220	August	Female	25	0	2600	NO	0	0	Burkinabe	NA	NO	NA	NA	NA	NA	NA	NA	NO	NA	NA	NA	NA	NA	NA	YES	>= 2 months	NO	YES	S_pneumoniae	S_pneumoniae	13.314389	2.051782	YES	12F/(12A/44/46)	YES	R	24	S	24	S	27	S	24	S	28	S	30	S	28
221	August	Female	19	0	2930	NO	0	0	Tuareg	NA	YES	AUTHER	Cold	NA	NA	NA	NA	NA	NA	NA	NA	NA	NA	NA	YES	>= 2 months	NO	YES	Negative	NA	13.314389	2.051782	NA	NA	NO	NA	NA	NA	NA	NA	NA	NA	NA	NA	NA	NA	NA	NA	NA
222	August	Female	13	0	3200	YES	4	1	Hausa	Touareg	YES	AUTHER	Fever	NA	NA	NA	NA	NA	NA	NA	NA	NA	NA	NA	YES	>= 2 months	NO	YES	Negative	NA	13.314389	2.051782	NA	NA	NO	NA	NA	NA	NA	NA	NA	NA	NA	NA	NA	NA	NA	NA	NA
223	August	Male	3	0	2750	YES	2	2	Tuareg	NA	YES	AUTHER	Cold	NA	NA	NA	NA	NA	NA	NA	NA	NA	NA	NA	NO	NO	NO	NO	Negative	NA	13.314389	2.051782	NA	NA	NO	NA	NA	NA	NA	NA	NA	NA	NA	NA	NA	NA	NA	NA	NA
224	August	Female	8	0	3750	NO	0	0	Zarma_Sonrai	Touareg	NO	NA	NA	NA	NA	NA	NA	NO	NA	NA	NA	NA	NA	NA	YES	>= 2 months	NO	NO	Negative	NA	13.314389	2.051782	NA	NA	NO	NA	NA	NA	NA	NA	NA	NA	NA	NA	NA	NA	NA	NA	NA
225	August	Female	9	0	2620	YES	2	1	Hausa	NA	YES	AUTHER	Cold	NA	NA	NA	NA	YES	Cotrimoxazole	Last 7 days	NA	NA	NA	NA	YES	>= 2 months	NO	YES	Negative	NA	13.314389	2.051782	NA	NA	NO	NA	NA	NA	NA	NA	NA	NA	NA	NA	NA	NA	NA	NA	NA
226	August	Male	3	0	2850	NO	0	0	Zarma_Sonrai	NA	YES	Bronchitis	NA	NA	NA	NA	NA	NA	NA	NA	NA	NA	NA	NA	YES	< 2 months	NO	NO	Negative	NA	13.314389	2.051782	NA	NA	NO	NA	NA	NA	NA	NA	NA	NA	NA	NA	NA	NA	NA	NA	NA
227	August	Male	10	1	2300	NO	1	1	Zarma_Sonrai	NA	YES	AUTHER	Cold	NA	NA	NA	NA	NA	NA	NA	NA	NA	NA	NA	YES	>= 2 months	NO	NO	S_pneumoniae	S_pneumoniae	13.314389	2.051782	YES	18/(18A/18B/18C/18F)	NO	NA	NA	NA	NA	NA	NA	NA	NA	NA	NA	NA	NA	NA	NA
228	August	Male	11	0	3250	NO	0	0	Zarma_Sonrai	NA	YES	AUTHER	Skin infection	NA	NA	NA	NA	NO	NA	NA	NA	NA	NA	NA	YES	>= 2 months	NO	NO	Negative	NA	13.314389	2.051782	NA	NA	NO	NA	NA	NA	NA	NA	NA	NA	NA	NA	NA	NA	NA	NA	NA
229	August	Male	6	0	2800	YES	2	2	Zarma_Sonrai	Senegalais	NO	NA	NA	NA	NA	NA	NA	NO	NA	NA	NA	NA	NA	NA	YES	>= 2 months	NO	YES	S_pneumoniae	S_pneumoniae	13.314389	2.051782	YES	23F	NO	NA	NA	NA	NA	NA	NA	NA	NA	NA	NA	NA	NA	NA	NA
230	August	Female	11		NA	YES	4	3	Zarma_Sonrai	NA	YES	AUTHER	Gastroenteritis	NA	NA	NA	NA	NA	NA	NA	NA	NA	NA	NA	YES	>= 2 months	NO	NO	S_pneumoniae	S_pneumoniae	13.314389	2.051782	YES	6A/6B/6C/6D	NO	NA	NA	NA	NA	NA	NA	NA	NA	NA	NA	NA	NA	NA	NA
231	August	Female	5	0	2750	YES	2	2	Zarma_Sonrai	Beninois	NO	NA	NA	NA	NA	NA	NA	NO	NA	NA	NA	NA	NA	NA	YES	>= 2 months	NO	YES	S_pneumoniae	S_pneumoniae	13.314389	2.051782	NO	NA	NO	NA	NA	NA	NA	NA	NA	NA	NA	NA	NA	NA	NA	NA	NA
232	August	Female	5	0	2800	YES	4	2	Zarma_Sonrai	NA	YES	AUTHER	Gastroenteritis	NA	NA	NA	NA	YES	Amoxicillin	Last 3 months	NA	NA	NA	NA	YES	>= 2 months	NO	YES	S_pneumoniae	S_pneumoniae	13.314389	2.051782	YES	23F	YES	S	35	S	26	S	27	R	6	S	34	S	35	S	34
233	August	Female	4		NA	YES	3	1	Hausa	NA	NO	NA	NA	NA	NA	NA	NA	NO	NA	NA	NA	NA	NA	NA	YES	>= 2 months	NO	NO	S_pneumoniae	S_pneumoniae	13.314389	2.051782	YES	6A/6B/6C/6D	YES	S	36	S	28	S	28	S	28	S	30	S	33	S	33
234	August	Male	5		NA	NO	1	1	Tuareg	NA	NO	NA	NA	NA	NA	NA	NA	NO	NA	NA	NA	NA	NA	NA	YES	>= 2 months	NO	YES	S_pneumoniae	S_pneumoniae	13.314389	2.051782	YES	1	NO	NA	NA	NA	NA	NA	NA	NA	NA	NA	NA	NA	NA	NA	NA
235	August	Female	2	0	3150	NO	0	0	Burkinabe	NA	NO	NA	NA	NA	NA	NA	NA	NO	NA	NA	NA	NA	NA	NA	YES	< 2 months	NO	NO	Negative	NA	13.314389	2.051782	NA	NA	NO	NA	NA	NA	NA	NA	NA	NA	NA	NA	NA	NA	NA	NA	NA
236	August	Female	12	0	3100	YES	2	1	Hausa	NA	YES	AUTHER	Diarrhoea	NA	NA	NA	NA	NO	NA	NA	NA	NA	NA	NA	YES	< 2 months	YES	YES	Negative	NA	13.314389	2.051782	NA	NA	NO	NA	NA	NA	NA	NA	NA	NA	NA	NA	NA	NA	NA	NA	NA
237	August	Female	5	0	2650	NO	0	0	Zarma_Sonrai	Touareg	YES	AUTHER	Cold	NA	NA	NA	NA	YES	Cotrimoxazole	NA	NA	NA	NA	NA	YES	>= 2 months	NO	YES	Negative	NA	13.314389	2.051782	NA	NA	NO	NA	NA	NA	NA	NA	NA	NA	NA	NA	NA	NA	NA	NA	NA
238	August	Female	11	0	3030	YES	6	2	Zarma_Sonrai	NA	YES	AUTHER	Diarrhoea	NA	NA	NA	NA	NO	NA	NA	NA	NA	NA	NA	YES	>= 2 months	NO	NO	Negative	NA	13.314389	2.051782	NA	NA	NO	NA	NA	NA	NA	NA	NA	NA	NA	NA	NA	NA	NA	NA	NA
239	August	Female	6		NA	NO	1	1	Togolese	NA	NO	NA	NA	NA	NA	NA	NA	NO	NA	NA	NA	NA	NA	NA	YES	>= 2 months	NO	NO	Negative	NA	13.314389	2.051782	NA	NA	NO	NA	NA	NA	NA	NA	NA	NA	NA	NA	NA	NA	NA	NA	NA
240	August	Female	3	0	2600	YES	3	1	Hausa	Zarma-Sonrai	NO	NA	NA	NA	NA	NA	NA	NO	NA	NA	NA	NA	NA	NA	YES	>= 2 months	YES	YES	Negative	NA	13.314389	2.051782	NA	NA	NO	NA	NA	NA	NA	NA	NA	NA	NA	NA	NA	NA	NA	NA	NA
241	August	Male	3	0	2980	NO	1	1	Zarma_Sonrai	NA	NO	NA	NA	NA	NA	NA	NA	NO	NA	NA	NA	NA	NA	NA	YES	>= 2 months	NO	NO	Negative	NA	13.314389	2.051782	NA	NA	NO	NA	NA	NA	NA	NA	NA	NA	NA	NA	NA	NA	NA	NA	NA
242	August	Female	10	1	2100	NO	0	0	Hausa	Zarma-Sonrai	NO	NA	NA	NA	NA	NA	NA	NO	NA	NA	NA	NA	NA	NA	YES	>= 2 months	NO	YES	Negative	NA	13.314389	2.051782	NA	NA	NO	NA	NA	NA	NA	NA	NA	NA	NA	NA	NA	NA	NA	NA	NA
243	August	Male	3	0	4000	NO	1	1	Hausa	Zarma-Sonrai	YES	AUTHER	Cold	NA	NA	NA	NA	NO	NA	NA	NA	NA	NA	NA	YES	>= 2 months	NO	NO	Negative	NA	13.314389	2.051782	NA	NA	NO	NA	NA	NA	NA	NA	NA	NA	NA	NA	NA	NA	NA	NA	NA
244	August	Male	10	0	3250	NO	0	0	Zarma_Sonrai	Malien	YES	AUTHER	Diarrhoea	NA	NA	NA	NA	NO	NA	NA	NA	NA	NA	NA	YES	>= 2 months	NO	YES	S_pneumoniae	S_pneumoniae	13.314389	2.051782	YES	19F	NO	NA	NA	NA	NA	NA	NA	NA	NA	NA	NA	NA	NA	NA	NA
245	August	Female	3	0	2700	YES	2	1	Hausa	NA	NO	NA	NA	NA	NA	NA	NA	NO	NA	NA	NA	NA	NA	NA	YES	>= 2 months	NO	NO	Negative	NA	13.314389	2.051782	NA	NA	NO	NA	NA	NA	NA	NA	NA	NA	NA	NA	NA	NA	NA	NA	NA
246	August	Male	5	0	2900	YES	3	3	Burkinabe	NA	NO	NA	NA	NA	NA	NA	NA	NO	NA	NA	NA	NA	NA	NA	YES	>= 2 months	NO	NO	S_pneumoniae	S_pneumoniae	13.314389	2.051782	NO	NA	NO	NA	NA	NA	NA	NA	NA	NA	NA	NA	NA	NA	NA	NA	NA
247	August	Male	3	0	2750	YES	2	2	OTHERS	NA	NO	NA	NA	NA	NA	NA	NA	NO	NA	NA	NA	NA	NA	NA	YES	>= 2 months	NO	NO	S_pneumoniae	S_pneumoniae	13.314389	2.051782	YES	23F	NO	NA	NA	NA	NA	NA	NA	NA	NA	NA	NA	NA	NA	NA	NA
248	August	Female	10	0	3000	NO	0	0	Zarma_Sonrai	NA	NO	NA	NA	NA	NA	NA	NA	NO	NA	NA	NA	NA	NA	NA	YES	>= 2 months	NO	NO	S_pneumoniae	S_pneumoniae	13.314389	2.051782	NO	NA	NO	NA	NA	NA	NA	NA	NA	NA	NA	NA	NA	NA	NA	NA	NA
249	August	Female	5	0	2800	NO	0	0	Zarma_Sonrai	NA	YES	AUTHER	Diarrhoea	NA	NA	NA	NA	YES	Metrronidazole	Last 7 days	NA	NA	NA	NA	YES	>= 2 months	NO	NO	Negative	NA	13.314389	2.051782	NA	NA	NO	NA	NA	NA	NA	NA	NA	NA	NA	NA	NA	NA	NA	NA	NA
250	August	Male	7		NA	NO	1	1	Zarma_Sonrai	NA	NO	NA	NA	NA	NA	NA	NA	NO	NA	NA	NA	NA	NA	NA	YES	>= 2 months	NO	NO	S_pneumoniae	S_pneumoniae	13.314389	2.051782	YES	23F	NO	NA	NA	NA	NA	NA	NA	NA	NA	NA	NA	NA	NA	NA	NA
251	August	Female	4		NA	YES	2	1	Zarma_Sonrai	NA	NO	NA	NA	NA	NA	NA	NA	NO	NA	NA	NA	NA	NA	NA	YES	>= 2 months	NO	YES	Negative	NA	13.314389	2.051782	NA	NA	NO	NA	NA	NA	NA	NA	NA	NA	NA	NA	NA	NA	NA	NA	NA
252	August	Female	0		NA	NO	1	0	Zarma_Sonrai	NA	YES	AUTHER	Fever	NA	NA	NA	NA	YES	Amoxicillin	Last month	NA	NA	NA	NA	YES	>= 2 months	NO	YES	S_pneumoniae	S_pneumoniae	13.314389	2.051782	YES	PCR-NT	YES	S	37	S	29	S	25	S	25	S	32	S	36	S	37
253	August	Male	5		NA	NO	1	1	Fulan	NA	YES	AUTHER	Gastroenteritis	NA	NA	NA	NA	NO	Amoxicillin	Last month	NA	NA	NA	NA	YES	>= 2 months	NO	NO	Negative	NA	13.314389	2.051782	NA	NA	NO	NA	NA	NA	NA	NA	NA	NA	NA	NA	NA	NA	NA	NA	NA
254	August	Male	9		NA	NO	0	0	OTHERS	NA	NO	NA	NA	NA	NA	NA	NA	NO	NA	NA	NA	NA	NA	NA	YES	>= 2 months	NO	NO	Negative	NA	13.314389	2.051782	NA	NA	NO	NA	NA	NA	NA	NA	NA	NA	NA	NA	NA	NA	NA	NA	NA
255	August	Female	2	0	3700	NO	1	1	Tuareg	NA	NO	NA	NA	NA	NA	NA	NA	NO	NA	NA	NA	NA	NA	NA	YES	>= 2 months	NO	YES	S_pneumoniae	S_pneumoniae	13.314389	2.051782	NO	NA	NO	NA	NA	NA	NA	NA	NA	NA	NA	NA	NA	NA	NA	NA	NA
256	August	Female	9	0	3960	YES	2	1	Zarma_Sonrai	NA	NO	NA	NA	NA	NA	NA	NA	NO	NA	NA	NA	NA	NA	NA	YES	>= 2 months	NO	NO	S_pneumoniae	S_pneumoniae	13.314389	2.051782	YES	19F	NO	NA	NA	NA	NA	NA	NA	NA	NA	NA	NA	NA	NA	NA	NA
257	August	Male	12		NA	NO	0	0	Hausa	NA	YES	AUTHER	Cold	NA	NA	NA	NA	NA	NA	NA	NA	NA	NA	NA	YES	>= 2 months	NO	NO	Negative	NA	13.314389	2.051782	NA	NA	NO	NA	NA	NA	NA	NA	NA	NA	NA	NA	NA	NA	NA	NA	NA
258	August	Female	11		NA	YES	2	0	Hausa	Zarma-Sonrai	YES	AUTHER	Cold	NA	NA	NA	NA	NO	NA	NA	NA	NA	NA	NA	YES	>= 2 months	NO	NO	S_pneumoniae	S_pneumoniae	13.314389	2.051782	YES	23F	NO	NA	NA	NA	NA	NA	NA	NA	NA	NA	NA	NA	NA	NA	NA
259	August	Female	12	0	2600	YES	5	0	Hausa	NA	YES	AUTHER	Cold	NA	NA	NA	NA	YES	Amoxicillin	Last month	NA	NA	NA	NA	YES	>= 2 months	NO	NO	Negative	NA	13.314389	2.051782	YES	6A/6B/6C/6D	NO	NA	NA	NA	NA	NA	NA	NA	NA	NA	NA	NA	NA	NA	NA
260	August	Male	11		NA	NO	1	1	Zarma_Sonrai	NA	YES	AUTHER	Gastroenteritis	NA	NA	NA	NA	NO	NA	NA	NA	NA	NA	NA	YES	>= 2 months	NO	YES	Negative	NA	13.314389	2.051782	NA	NA	NO	NA	NA	NA	NA	NA	NA	NA	NA	NA	NA	NA	NA	NA	NA
261	August	Male	9	0	2800	NO	0	0	Zarma_Sonrai	NA	YES	AUTHER	Cold	NA	NA	NA	NA	YES	Amoxicillin	Last month	NA	NA	NA	NA	YES	>= 2 months	NO	NO	Negative	NA	13.314389	2.051782	NA	NA	NO	NA	NA	NA	NA	NA	NA	NA	NA	NA	NA	NA	NA	NA	NA
262	August	Male	14	0	3360	NO	1	1	Hausa	NA	NO	NA	NA	NA	NA	NA	NA	NO	NA	NA	NA	NA	NA	NA	YES	>= 2 months	NO	NO	Negative	NA	13.314389	2.051782	NA	NA	NO	NA	NA	NA	NA	NA	NA	NA	NA	NA	NA	NA	NA	NA	NA
263	August	Female	15		NA	YES	2	1	Zarma_Sonrai	NA	NO	NA	NA	NA	NA	NA	NA	NO	NA	NA	NA	NA	NA	NA	YES	>= 2 months	NO	YES	S_pneumoniae	S_pneumoniae	13.314389	2.051782	YES	34	NO	NA	NA	NA	NA	NA	NA	NA	NA	NA	NA	NA	NA	NA	NA
264	August	Male	1	0	3000	NO	0	0	Hausa	Burkinabe	YES	AUTHER	Cold	NA	NA	NA	NA	YES	Amoxicillin	Last month	NA	NA	NA	NA	YES	< 2 months	YES	NO	Negative	NA	13.314389	2.051782	NA	NA	NO	NA	NA	NA	NA	NA	NA	NA	NA	NA	NA	NA	NA	NA	NA
265	August	Male	14		NA	NO	1	1	Hausa	NA	YES	AUTHER	Gastroenteritis	NA	NA	NA	NA	NA	NA	NA	NA	NA	NA	NA	YES	>= 2 months	NA	YES	S_pneumoniae	S_pneumoniae	13.314389	2.051782	YES	6A/6B/6C/6D	NO	NA	NA	NA	NA	NA	NA	NA	NA	NA	NA	NA	NA	NA	NA
266	August	Male	12		NA	NO	0	0	Zarma_Sonrai	NA	YES	AUTHER	Fever	NA	NA	NA	NA	NO	NA	NA	NA	NA	NA	NA	YES	>= 2 months	NO	YES	S_pneumoniae	S_pneumoniae	13.314389	2.051782	YES	6A/6B/6C/6D	NO	NA	NA	NA	NA	NA	NA	NA	NA	NA	NA	NA	NA	NA	NA
267	August	Male	4	0	3110	NO	0	0	Tuareg	Malien	YES	AUTHER	Cold	NA	NA	NA	NA	NA	NA	NA	NA	NA	NA	NA	YES	>= 2 months	NO	NO	Negative	NA	13.314389	2.051782	NA	NA	NO	NA	NA	NA	NA	NA	NA	NA	NA	NA	NA	NA	NA	NA	NA
268	August	Female	1	0	3100	NO	1	1	Hausa	Touareg	NO	NA	NA	NA	NA	NA	NA	NO	NA	NA	NA	NA	NA	NA	YES	< 2 months	NO	YES	S_pneumoniae	S_pneumoniae	13.314389	2.051782	YES	6A/6B/6C/6D	YES	S	38	S	29	S	27	S	27	S	34	S	32	S	29
269	August	Female	4	0	3000	YES	2	2	Zarma_Sonrai	Peul	NO	NA	NA	NA	NA	NA	NA	NO	NA	NA	NA	NA	NA	NA	YES	>= 2 months	NO	NO	S_pneumoniae	S_pneumoniae	13.314389	2.051782	YES	34	YES	S	34	S	27	S	28	S	25	S	32	S	33	S	31
270	August	Female	3	0	3300	NO	1	1	Zarma_Sonrai	NA	YES	AUTHER	Cold	NA	NA	NA	NA	YES	Cotrimoxazole	Last 7 days	NA	NA	NA	NA	YES	>= 2 months	NO	NO	S_pneumoniae	S_pneumoniae	13.314389	2.051782	YES	PCR-NT	YES	R	19	S	27	S	29	S	28	S	33	S	31	S	29
271	August	Female	4	0	3600	NO	1	0	Togolese	NA	NO	NA	NA	NA	NA	NA	NA	NO	NA	NA	NA	NA	NA	NA	YES	>= 2 months	NO	NO	Negative	NA	13.314389	2.051782	NA	NA	NO	NA	NA	NA	NA	NA	NA	NA	NA	NA	NA	NA	NA	NA	NA
272	August	Male	1	0	2740	NO	0	0	Hausa	NA	NO	NA	NA	NA	NA	NA	NA	NO	NA	NA	NA	NA	NA	NA	YES	>= 2 months	NO	NO	Negative	NA	13.314389	2.051782	NA	NA	NO	NA	NA	NA	NA	NA	NA	NA	NA	NA	NA	NA	NA	NA	NA
273	August	Female	0		NA	NO	1	1	Zarma_Sonrai	NA	NO	NA	NA	NA	NA	NA	NA	NO	NA	NA	NA	NA	NA	NA	YES	>= 2 months	NO	YES	S_pneumoniae	S_pneumoniae	13.314389	2.051782	YES	18/(18A/18B/18C/18F)	YES	S	35	S	24	S	21	S	23	S	29	S	27	S	27
274	August	Female	12	0	2800	NO	0	0	Hausa	Peul	YES	AUTHER	Fever	NA	NA	NA	NA	NA	NA	NA	NA	NA	NA	NA	YES	>= 2 months	NO	NO	Negative	NA	13.314389	2.051782	NA	NA	NO	NA	NA	NA	NA	NA	NA	NA	NA	NA	NA	NA	NA	NA	NA
275	August	Female	16	0	3420	NO	0	0	Togolese	NA	NO	NA	NA	NA	NA	NA	NA	NO	NA	NA	NA	NA	NA	NA	YES	>= 2 months	NO	NO	S_pneumoniae	S_pneumoniae	13.314389	2.051782	NO	NA	NO	NA	NA	NA	NA	NA	NA	NA	NA	NA	NA	NA	NA	NA	NA
276	August	Male	2		NA	YES	4	4	Hausa	NA	NO	NA	NA	NA	NA	NA	NA	NO	NA	NA	NA	NA	NA	NA	YES	>= 2 months	NO	NO	S_pneumoniae	S_pneumoniae	13.314389	2.051782	NO	NA	NO	NA	NA	NA	NA	NA	NA	NA	NA	NA	NA	NA	NA	NA	NA
277	August	Male	21	1	2040	NO	1	0	Beninois	NA	YES	AUTHER	Fever	NA	NA	NA	NA	NA	NA	NA	NA	NA	NA	NA	YES	>= 2 months	NO	NO	Negative	NA	13.314389	2.051782	NA	NA	NO	NA	NA	NA	NA	NA	NA	NA	NA	NA	NA	NA	NA	NA	NA
278	August	Male	7		NA	NO	0	0	Tuareg	Peul	YES	AUTHER	Cold	NA	NA	NA	NA	YES	Metrronidazole	Last 3 months	NA	NA	NA	NA	YES	>= 2 months	NO	YES	Negative	NA	13.314389	2.051782	NA	NA	NO	NA	NA	NA	NA	NA	NA	NA	NA	NA	NA	NA	NA	NA	NA
279	August	Female	19	0	3500	YES	3	0	Tuareg	Zarma-Sonrai	YES	AUTHER	Gastroenteritis	NA	NA	NA	NA	NA	NA	NA	NA	NA	NA	NA	YES	>= 2 months	YES	YES	S_pneumoniae	S_pneumoniae	13.314389	2.051782	YES	PCR-NT	NO	NA	NA	NA	NA	NA	NA	NA	NA	NA	NA	NA	NA	NA	NA
280	August	Male	5	0	3700	NO	0	0	Zarma_Sonrai	Ghanian	YES	AUTHER	Fever	NA	NA	NA	NA	NA	NA	NA	NA	NA	NA	NA	YES	>= 2 months	NO	NO	S_pneumoniae	S_pneumoniae	13.314389	2.051782	YES	6A/6B/6C/6D	YES	S	34	S	29	S	25	S	27	S	29	S	32	S	32
281	August	Female	5	0	3100	YES	3	2	Zarma_Sonrai	Nigerian	YES	AUTHER	Cold	NA	NA	NA	NA	NO	NA	NA	NA	NA	NA	NA	YES	>= 2 months	NO	NO	S_pneumoniae	S_pneumoniae	13.314389	2.051782	YES	19F	YES	S	33	S	28	S	27	S	26	S	33	S	32	NA	NA
282	August	Male	12		NA	NO	1	1	Beninois	NA	YES	AUTHER	Diarrhoea	NA	NA	NA	NA	NA	NA	NA	NA	NA	NA	NA	YES	>= 2 months	NO	NO	S_pneumoniae	S_pneumoniae	13.314389	2.051782	YES	19F	NO	NA	NA	NA	NA	NA	NA	NA	NA	NA	NA	NA	NA	NA	NA
283	August	Male	5		NA	NO	0	0	Fulan	NA	YES	AUTHER	Skin infection	NA	NA	NA	NA	NA	NA	NA	NA	NA	NA	NA	YES	>= 2 months	NO	NO	Negative	NA	13.314389	2.051782	NA	NA	NO	NA	NA	NA	NA	NA	NA	NA	NA	NA	NA	NA	NA	NA	NA
284	August	Female	4	0	2550	NO	0	0	OTHERS	Touareg	YES	AUTHER	Cold	NA	NA	NA	NA	NA	NA	NA	NA	NA	NA	NA	YES	>= 2 months	NO	NO	S_pneumoniae	S_pneumoniae	13.314389	2.051782	NO	NA	NO	NA	NA	NA	NA	NA	NA	NA	NA	NA	NA	NA	NA	NA	NA
285	August	Female	2	0	3500	NO	0	0	Zarma_Sonrai	NA	YES	AUTHER	Cold	NA	NA	NA	NA	NA	NA	NA	NA	NA	NA	NA	YES	< 2 months	NO	YES	Negative	NA	13.314389	2.051782	NA	NA	NO	NA	NA	NA	NA	NA	NA	NA	NA	NA	NA	NA	NA	NA	NA
286	August	Female	9	0	2880	YES	2	1	Hausa	Peul	YES	AUTHER	Cold	NA	NA	NA	NA	YES	Amoxicillin	Last 7 days	NA	NA	NA	NA	YES	>= 2 months	NO	NO	S_pneumoniae	S_pneumoniae	13.314389	2.051782	YES	25F/38	NO	NA	NA	NA	NA	NA	NA	NA	NA	NA	NA	NA	NA	NA	NA
287	August	Female	11	0	3300	NO	0	0	Zarma_Sonrai	Touareg	YES	AUTHER	Fever	NA	NA	NA	NA	NO	NA	NA	NA	NA	NA	NA	YES	>= 2 months	NO	NO	Negative	NA	13.314389	2.051782	NA	NA	NO	NA	NA	NA	NA	NA	NA	NA	NA	NA	NA	NA	NA	NA	NA
288	August	Male	14	0	3190	NO	0	0	Zarma_Sonrai	NA	YES	AUTHER	Parasite_infection	NA	NA	NA	NA	NA	NA	NA	NA	NA	NA	NA	YES	>= 2 months	NO	NO	S_pneumoniae	S_pneumoniae	13.314389	2.051782	NO	NA	NO	NA	NA	NA	NA	NA	NA	NA	NA	NA	NA	NA	NA	NA	NA
289	September	Male	12	0	2650	YES	2	1	Zarma_Sonrai	Beninois	NO	NA	NA	NA	NA	NA	NA	NO	NA	NA	NA	NA	NA	NA	YES	>= 2 months	NO	NO	Negative	NA	13.314389	2.051782	YES	6A/6B/6C/6D	NO	NA	NA	NA	NA	NA	NA	NA	NA	NA	NA	NA	NA	NA	NA
290	September	Male	9	0	2860	YES	4	1	Zarma_Sonrai	Touareg	YES	AUTHER	Cold	NA	NA	NA	NA	NA	NA	NA	NA	NA	NA	NA	YES	>= 2 months	NO	NO	S_pneumoniae	S_pneumoniae	13.314389	2.051782	YES	6A/6B/6C/6D	NO	NA	NA	NA	NA	NA	NA	NA	NA	NA	NA	NA	NA	NA	NA
291	September	Male	4		NA	NO	1	1	Fulan	NA	NO	NA	NA	NA	NA	NA	NA	NO	NA	NA	NA	NA	NA	NA	YES	>= 2 months	NO	YES	Negative	NA	13.314389	2.051782	NA	NA	NO	NA	NA	NA	NA	NA	NA	NA	NA	NA	NA	NA	NA	NA	NA
292	September	Male	7	0	2930	NO	1	1	Burkinabe	NA	YES	AUTHER	Gastroenteritis	NA	NA	NA	NA	NA	NA	NA	NA	NA	NA	NA	YES	>= 2 months	NO	YES	S_pneumoniae	S_pneumoniae	13.314389	2.051782	NO	NA	NO	NA	NA	NA	NA	NA	NA	NA	NA	NA	NA	NA	NA	NA	NA
293	September	Male	13	0	2860	NO	0	0	Zarma_Sonrai	Touareg	YES	AUTHER	Gastroenteritis	NA	NA	NA	NA	NA	NA	NA	NA	NA	NA	NA	YES	>= 2 months	NO	YES	Negative	NA	13.314389	2.051782	NA	NA	NO	NA	NA	NA	NA	NA	NA	NA	NA	NA	NA	NA	NA	NA	NA
294	September	Female	7	0	3210	NO	1	1	Zarma_Sonrai	Burkinabe	YES	AUTHER	Gastroenteritis	NA	NA	NA	NA	NO	NA	NA	NA	NA	NA	NA	YES	>= 2 months	NO	NO	S_pneumoniae	S_pneumoniae	13.314389	2.051782	YES	14	NO	NA	NA	NA	NA	NA	NA	NA	NA	NA	NA	NA	NA	NA	NA
295	September	Male	13	0	3300	YES	3	1	Zarma_Sonrai	NA	YES	AUTHER	Diarrhoea	NA	NA	NA	NA	NO	NA	NA	NA	NA	NA	NA	YES	>= 2 months	NO	YES	S_pneumoniae	S_pneumoniae	13.314389	2.051782	NO	NA	NO	NA	NA	NA	NA	NA	NA	NA	NA	NA	NA	NA	NA	NA	NA
296	September	Male	18	1	1550	NO	0	0	Zarma_Sonrai	NA	NO	NA	NA	NA	NA	NA	NA	NO	NA	NA	NA	NA	NA	NA	YES	>= 2 months	NO	NO	S_pneumoniae	S_pneumoniae	13.314389	2.051782	YES	PCR-NT	NO	NA	NA	NA	NA	NA	NA	NA	NA	NA	NA	NA	NA	NA	NA
297	September	Male	14		NA	YES	2	1	Hausa	NA	NO	NA	NA	NA	NA	NA	NA	NO	NA	NA	NA	NA	NA	NA	YES	>= 2 months	NO	NO	S_pneumoniae	S_pneumoniae	13.314389	2.051782	NO	NA	NO	NA	NA	NA	NA	NA	NA	NA	NA	NA	NA	NA	NA	NA	NA
298	September	Female	12	0	2550	NO	0	0	Hausa	NA	YES	AUTHER	Gastroenteritis	NA	NA	NA	NA	NO	NA	NA	NA	NA	NA	NA	YES	>= 2 months	NO	NO	Negative	NA	13.314389	2.051782	NA	NA	NO	NA	NA	NA	NA	NA	NA	NA	NA	NA	NA	NA	NA	NA	NA
299	September	Male	3	0	3000	YES	2	1	Tuareg	NA	YES	AUTHER	Vomiting	NA	NA	NA	NA	NO	NA	NA	NA	NA	NA	NA	YES	< 2 months	NO	YES	S_pneumoniae	S_pneumoniae	13.314389	2.051782	NO	NA	NO	NA	NA	NA	NA	NA	NA	NA	NA	NA	NA	NA	NA	NA	NA
300	September	Male	6	1	2120	NO	0	0	Zarma_Sonrai	NA	YES	AUTHER	Cold	NA	NA	NA	NA	NA	NA	NA	NA	NA	NA	NA	YES	>= 2 months	NO	NO	S_pneumoniae	S_pneumoniae	13.314389	2.051782	YES	23F	NO	NA	NA	NA	NA	NA	NA	NA	NA	NA	NA	NA	NA	NA	NA
301	September	Male	19	0	3700	YES	2	0	Hausa	Zarma-Sonrai	NO	NA	NA	NA	NA	NA	NA	NO	NA	NA	NA	NA	NA	NA	YES	>= 2 months	NO	YES	Negative	NA	13.314389	2.051782	NA	NA	NO	NA	NA	NA	NA	NA	NA	NA	NA	NA	NA	NA	NA	NA	NA
302	September	Male	9	0	2780	NO	1	1	Hausa	Malien	YES	AUTHER	Cold	NA	NA	NA	NA	NA	NA	NA	NA	NA	NA	NA	YES	>= 2 months	NO	YES	S_pneumoniae	S_pneumoniae	13.314389	2.051782	NO	NA	NO	NA	NA	NA	NA	NA	NA	NA	NA	NA	NA	NA	NA	NA	NA
303	September	Female	8	0	3000	NO	0	0	Zarma_Sonrai	Malien	YES	AUTHER	Cold	NA	NA	NA	NA	NA	NA	NA	NA	NA	NA	NA	YES	>= 2 months	NO	NO	S_pneumoniae	S_pneumoniae	13.314389	2.051782	YES	14	NO	NA	NA	NA	NA	NA	NA	NA	NA	NA	NA	NA	NA	NA	NA
304	September	Female	11	0	2600	NO	1	1	Zarma_Sonrai	NA	YES	AUTHER	Cold	NA	NA	NA	NA	NA	NA	NA	NA	NA	NA	NA	YES	>= 2 months	NO	YES	S_pneumoniae	S_pneumoniae	13.314389	2.051782	YES	25F/38	NO	NA	NA	NA	NA	NA	NA	NA	NA	NA	NA	NA	NA	NA	NA
305	September	Male	2	1	2300	YES	8	3	Zarma_Sonrai	NA	YES	AUTHER	Fever	NA	NA	NA	NA	NO	NA	NA	NA	NA	NA	NA	YES	< 2 months	NO	YES	S_pneumoniae	S_pneumoniae	13.314389	2.051782	YES	6A/6B/6C/6D	YES	S	40	S	26	S	25	S	27	S	32	S	33	S	29
306	September	Female	2	0	2950	YES	8	3	Zarma_Sonrai	NA	YES	AUTHER	Fever	NA	NA	NA	NA	NO	NA	NA	NA	NA	NA	NA	YES	< 2 months	NO	YES	S_pneumoniae	S_pneumoniae	13.314389	2.051782	YES	6A/6B/6C/6D	YES	S	42	S	38	S	27	S	27	S	37	S	38	S	30
307	September	Male	4	0	3400	YES	4	1	Zarma_Sonrai	NA	YES	AUTHER	Cold	NA	NA	NA	NA	NO	NA	NA	NA	NA	NA	NA	YES	>= 2 months	NO	NO	S_pneumoniae	S_pneumoniae	13.314389	2.051782	YES	3	YES	S	40	S	30	S	25	S	28	S	31	S	32	S	31
308	September	Female	1		NA	YES	4	1	Zarma_Sonrai	Peul	NO	NA	NA	NA	NA	NA	NA	NO	NA	NA	NA	NA	NA	NA	YES	>= 2 months	NO	NO	S_pneumoniae	S_pneumoniae	13.314389	2.051782	YES	PCR-NT	YES	S	39	S	35	S	32	S	35	S	33	S	29	S	35
309	September	Male	5	0	2900	NO	0	0	Beninois	NA	NO	NA	NA	NA	NA	NA	NA	NO	NA	NA	NA	NA	NA	NA	YES	>= 2 months	NO	NO	Negative	NA	13.314389	2.051782	NA	NA	NO	NA	NA	NA	NA	NA	NA	NA	NA	NA	NA	NA	NA	NA	NA
310	September	Female	9	0	3390	YES	3	2	Hausa	NA	YES	AUTHER	Diarrhoea	NA	NA	NA	NA	NO	NA	NA	NA	NA	NA	NA	YES	>= 2 months	NO	YES	Negative	NA	13.314389	2.051782	NA	NA	NO	NA	NA	NA	NA	NA	NA	NA	NA	NA	NA	NA	NA	NA	NA
311	September	Female	2	0	2650	NO	0	0	Zarma_Sonrai	Touareg	NO	NA	NA	NA	NA	NA	NA	NO	NA	NA	NA	NA	NA	NA	YES	>= 2 months	NO	NO	Negative	NA	13.314389	2.051782	NA	NA	NO	NA	NA	NA	NA	NA	NA	NA	NA	NA	NA	NA	NA	NA	NA
312	September	Male	2	0	3290	YES	2	1	Hausa	NA	NO	NA	NA	NA	NA	NA	NA	NO	NA	NA	NA	NA	NA	NA	YES	< 2 months	NO	YES	Negative	NA	13.314389	2.051782	NA	NA	NO	NA	NA	NA	NA	NA	NA	NA	NA	NA	NA	NA	NA	NA	NA
313	September	Male	4	0	3220	NO	1	1	Zarma_Sonrai	Peul	NO	NA	NA	NA	NA	NA	NA	NO	NA	NA	NA	NA	NA	NA	YES	>= 2 months	YES	NO	Negative	NA	13.314389	2.051782	NA	NA	NO	NA	NA	NA	NA	NA	NA	NA	NA	NA	NA	NA	NA	NA	NA
314	September	Male	4		NA	NO	1	1	Zarma_Sonrai	Peul	YES	AUTHER	Diarrhoea	NA	NA	NA	NA	YES	Metrronidazole	Last 3 months	NA	NA	NA	NA	YES	>= 2 months	NO	YES	Negative	NA	13.314389	2.051782	NA	NA	NO	NA	NA	NA	NA	NA	NA	NA	NA	NA	NA	NA	NA	NA	NA
315	September	Male	2		NA	YES	2	2	Zarma_Sonrai	NA	YES	AUTHER	Fever	NA	NA	NA	NA	NA	NA	NA	NA	NA	NA	NA	YES	< 2 months	NO	NO	S_pneumoniae	S_pneumoniae	13.314389	2.051782	NO	NA	NO	NA	NA	NA	NA	NA	NA	NA	NA	NA	NA	NA	NA	NA	NA
316	September	Female	6		NA	YES	2	0	Zarma_Sonrai	Touareg	NO	NA	NA	NA	NA	NA	NA	NO	NA	NA	NA	NA	NA	NA	YES	>= 2 months	NO	NO	S_pneumoniae	S_pneumoniae	13.314389	2.051782	NO	NA	NO	NA	NA	NA	NA	NA	NA	NA	NA	NA	NA	NA	NA	NA	NA
317	September	Female	26	1	2400	NO	0	0	Burkinabe	NA	NO	NA	NA	NA	NA	NA	NA	NO	NA	NA	NA	NA	NA	NA	YES	>= 2 months	YES	NO	S_pneumoniae	S_pneumoniae	13.314389	2.051782	NO	NA	NO	NA	NA	NA	NA	NA	NA	NA	NA	NA	NA	NA	NA	NA	NA
318	September	Female	2		NA	NO	0	0	Zarma_Sonrai	Zarma-Sonrai	NO	NA	NA	NA	NA	NA	NA	NO	NA	NA	NA	NA	NA	NA	YES	< 2 months	NO	NO	Negative	NA	13.314389	2.051782	NA	NA	NO	NA	NA	NA	NA	NA	NA	NA	NA	NA	NA	NA	NA	NA	NA
319	September	Male	4		NA	YES	2	2	Zarma_Sonrai	NA	NO	NA	NA	NA	NA	NA	NA	NO	NA	NA	NA	NA	NA	NA	YES	>= 2 months	NO	NO	S_pneumoniae	S_pneumoniae	13.314389	2.051782	NO	NA	NO	NA	NA	NA	NA	NA	NA	NA	NA	NA	NA	NA	NA	NA	NA
320	September	Female	2	1	1900	NO	1	0	Zarma_Sonrai	NA	YES	AUTHER	Cold	NA	NA	NA	NA	YES	Amoxicillin+Clav_ac	Last month	NA	NA	NA	NA	YES	< 2 months	NO	NO	Negative	NA	13.314389	2.051782	NA	NA	NO	NA	NA	NA	NA	NA	NA	NA	NA	NA	NA	NA	NA	NA	NA
321	September	Female	12	0	2650	NO	0	0	Kanouri	NA	YES	AUTHER	Fever	NA	NA	NA	NA	NO	NA	NA	NA	NA	NA	NA	YES	>= 2 months	NO	NO	Negative	NA	13.314389	2.051782	NA	NA	NO	NA	NA	NA	NA	NA	NA	NA	NA	NA	NA	NA	NA	NA	NA
322	September	Female	12	0	2860	NO	1	1	Zarma_Sonrai	NA	YES	AUTHER	Gastroenteritis	NA	NA	NA	NA	NO	NA	NA	NA	NA	NA	NA	YES	>= 2 months	NO	NO	S_pneumoniae	S_pneumoniae	13.314389	2.051782	NO	NA	NO	NA	NA	NA	NA	NA	NA	NA	NA	NA	NA	NA	NA	NA	NA
323	September	Female	4	0	3200	NO	0	0	Hausa	Zarma-Sonrai	NO	NA	NA	NA	NA	NA	NA	NO	NA	NA	NA	NA	NA	NA	YES	>= 2 months	NO	NO	Negative	NA	13.314389	2.051782	YES	12F/(12A/44/46)	NO	NA	NA	NA	NA	NA	NA	NA	NA	NA	NA	NA	NA	NA	NA
324	September	Male	12	0	2800	NO	0	0	Kanouri	NA	YES	AUTHER	Diarrhoea	NA	NA	NA	NA	NA	NA	NA	NA	NA	NA	NA	YES	>= 2 months	NO	NO	S_pneumoniae	S_pneumoniae	13.314389	2.051782	YES	23B	YES	R	24	S	22	S	21	S	21	S	27	S	29	S	28
325	September	Female	9	0	3500	YES	2	1	Tuareg	NA	NO	NA	NA	NA	NA	NA	NA	NO	NA	NA	NA	NA	NA	NA	YES	>= 2 months	NO	YES	S_pneumoniae	S_pneumoniae	13.314389	2.051782	YES	19A	NO	NA	NA	NA	NA	NA	NA	NA	NA	NA	NA	NA	NA	NA	NA
326	September	Male	8	0	2950	NO	1	1	Tuareg	NA	YES	AUTHER	Diarrhoea	NA	NA	NA	NA	NO	NA	NA	NA	NA	NA	NA	YES	>= 2 months	NO	YES	S_pneumoniae	S_pneumoniae	13.314389	2.051782	NO	NA	NO	NA	NA	NA	NA	NA	NA	NA	NA	NA	NA	NA	NA	NA	NA
327	September	Male	26		NA	NO	0	0	Tuareg	NA	NO	NA	NA	NA	NA	NA	NA	NO	NA	NA	NA	NA	NA	NA	YES	>= 2 months	NO	YES	Negative	NA	13.314389	2.051782	NA	NA	NO	NA	NA	NA	NA	NA	NA	NA	NA	NA	NA	NA	NA	NA	NA
328	September	Female	22		NA	YES	2	1	Gurmantche	NA	YES	AUTHER	Fever	NA	NA	NA	NA	NA	NA	NA	NA	NA	NA	NA	YES	>= 2 months	NO	NO	S_pneumoniae	S_pneumoniae	13.314389	2.051782	NO	NA	NO	NA	NA	NA	NA	NA	NA	NA	NA	NA	NA	NA	NA	NA	NA
329	September	Male	8	1	2160	NO	0	0	Zarma_Sonrai	NA	NO	NA	NA	NA	NA	NA	NA	NO	NA	NA	NA	NA	NA	NA	YES	>= 2 months	NO	YES	S_pneumoniae	S_pneumoniae	13.314389	2.051782	YES	23B	YES	S	29	S	21	S	22	S	20	S	25	S	27	S	26
330	September	Female	2	0	2920	YES	2	1	Hausa	NA	YES	Bronchitis	NA	NA	NA	NA	NA	NA	NA	NA	NA	NA	NA	NA	YES	< 2 months	NO	NO	Negative	NA	13.314389	2.051782	NA	NA	NO	NA	NA	NA	NA	NA	NA	NA	NA	NA	NA	NA	NA	NA	NA
331	September	Male	22	0	3020	YES	4	0	Togolese	Burkinabe	YES	AUTHER	Diarrhoea	NA	NA	NA	NA	NO	NA	NA	NA	NA	NA	NA	YES	>= 2 months	NO	YES	Negative	NA	13.314389	2.051782	NA	NA	NO	NA	NA	NA	NA	NA	NA	NA	NA	NA	NA	NA	NA	NA	NA
332	September	Male	18	0	2850	YES	2	0	Zarma_Sonrai	NA	YES	AUTHER	Gastroenteritis	NA	NA	NA	NA	NO	NA	NA	NA	NA	NA	NA	YES	>= 2 months	NO	NO	S_pneumoniae	S_pneumoniae	13.314389	2.051782	NO	NA	NO	NA	NA	NA	NA	NA	NA	NA	NA	NA	NA	NA	NA	NA	NA
333	September	Female	11	0	3200	NO	1	1	Burkinabe	NA	YES	AUTHER	Diarrhoea	NA	NA	NA	NA	NA	NA	NA	NA	NA	NA	NA	YES	>= 2 months	NO	YES	Negative	NA	13.314389	2.051782	NA	NA	NO	NA	NA	NA	NA	NA	NA	NA	NA	NA	NA	NA	NA	NA	NA
334	September	Male	2	0	3100	YES	2	2	Zarma_Sonrai	NA	NO	NA	NA	NA	NA	NA	NA	NO	NA	NA	NA	NA	NA	NA	YES	>= 2 months	NO	NO	Negative	NA	13.314389	2.051782	NA	NA	NO	NA	NA	NA	NA	NA	NA	NA	NA	NA	NA	NA	NA	NA	NA
335	September	Female	3	0	3150	NO	0	0	Burkinabe	NA	NO	NA	NA	NA	NA	NA	NA	NO	NA	NA	NA	NA	NA	NA	YES	>= 2 months	NO	NO	S_pneumoniae	S_pneumoniae	13.314389	2.051782	YES	19A	YES	R	23	S	21	S	18	S	19	S	27	S	29	S	26
336	September	Male	2	0	2900	NO	0	0	Burkinabe	NA	NO	NA	NA	NA	NA	NA	NA	NO	NA	NA	NA	NA	NA	NA	YES	< 2 months	NO	NO	Negative	NA	13.314389	2.051782	NA	NA	NO	NA	NA	NA	NA	NA	NA	NA	NA	NA	NA	NA	NA	NA	NA
337	September	Male	4		NA	NO	1	1	Zarma_Sonrai	NA	YES	AUTHER	Cold	NA	NA	NA	NA	YES	Amoxicillin	Last 7 days	NA	NA	NA	NA	YES	>= 2 months	NO	NO	Negative	NA	13.314389	2.051782	NA	NA	NO	NA	NA	NA	NA	NA	NA	NA	NA	NA	NA	NA	NA	NA	NA
338	September	Male	4	0	3380	YES	2	1	Fulan	NA	NO	NA	NA	NA	NA	NA	NA	NO	NA	NA	NA	NA	NA	NA	YES	>= 2 months	NA	NO	Negative	NA	13.314389	2.051782	YES	8	NO	NA	NA	NA	NA	NA	NA	NA	NA	NA	NA	NA	NA	NA	NA
339	September	Male	16	0	3030	NO	0	0	Hausa	NA	YES	AUTHER	Cold	NA	NA	NA	NA	NO	NA	NA	NA	NA	NA	NA	YES	>= 2 months	NA	YES	S_pneumoniae	S_pneumoniae	13.314389	2.051782	YES	6A/6B/6C/6D	NO	NA	NA	NA	NA	NA	NA	NA	NA	NA	NA	NA	NA	NA	NA
340	September	Female	4	0	3420	YES	2	1	Hausa	NA	YES	AUTHER	Fever	NA	NA	NA	NA	NA	NA	NA	NA	NA	NA	NA	YES	>= 2 months	NO	YES	Negative	NA	13.314389	2.051782	NA	NA	NO	NA	NA	NA	NA	NA	NA	NA	NA	NA	NA	NA	NA	NA	NA
341	September	Male	3		NA	NO	0	0	Zarma_Sonrai	NA	YES	AUTHER	Cold	NA	NA	NA	NA	NO	NA	NA	NA	NA	NA	NA	YES	>= 2 months	NA	YES	Negative	NA	13.314389	2.051782	NA	NA	NO	NA	NA	NA	NA	NA	NA	NA	NA	NA	NA	NA	NA	NA	NA
342	September	Female	9		NA	NO	0	0	Tuareg	NA	YES	AUTHER	Diarrhoea	NA	NA	NA	NA	NO	NA	NA	NA	NA	NA	NA	YES	>= 2 months	NO	YES	Negative	NA	13.314389	2.051782	NA	NA	NO	NA	NA	NA	NA	NA	NA	NA	NA	NA	NA	NA	NA	NA	NA
343	September	Male	NA	0	3100	YES	5	0	Gurmantche	NA	YES	AUTHER	Cold	NA	NA	NA	NA	YES	Cotrimoxazole	Last month	NA	NA	NA	NA	YES	>= 2 months	NO	NO	Negative	NA	13.314389	2.051782	NA	NA	NO	NA	NA	NA	NA	NA	NA	NA	NA	NA	NA	NA	NA	NA	NA
344	September	Male	15	0	2700	NO	1	1	Zarma_Sonrai	NA	NO	NA	NA	NA	NA	NA	NA	NO	NA	NA	NA	NA	NA	NA	YES	>= 2 months	NO	NO	S_pneumoniae	S_pneumoniae	13.314389	2.051782	YES	19A	YES	S	28	S	22	S	18	S	20	S	28	S	29	S	26
345	September	Male	2	0	2830	NO	0	0	Zarma_Sonrai	NA	NO	NA	NA	NA	NA	NA	NA	NO	NA	NA	NA	NA	NA	NA	YES	>= 2 months	NO	NO	S_pneumoniae	S_pneumoniae	13.314389	2.051782	NO	NA	NO	NA	NA	NA	NA	NA	NA	NA	NA	NA	NA	NA	NA	NA	NA
346	September	Male	4	1	2330	NO	0	0	Zarma_Sonrai	NA	NO	NA	NA	NA	NA	NA	NA	NO	NA	NA	NA	NA	NA	NA	YES	>= 2 months	NO	NO	Negative	NA	13.314389	2.051782	NA	NA	NO	NA	NA	NA	NA	NA	NA	NA	NA	NA	NA	NA	NA	NA	NA
347	September	Male	1	0	3200	NO	1	1	Zarma_Sonrai	Beninois	NO	NA	NA	NA	NA	NA	NA	NO	NA	NA	NA	NA	NA	NA	YES	< 2 months	NO	YES	Negative	NA	13.314389	2.051782	NA	NA	NO	NA	NA	NA	NA	NA	NA	NA	NA	NA	NA	NA	NA	NA	NA
348	September	Female	5	0	2500	NO	0	0	Burkinabe	Beninois	NO	NA	NA	NA	NA	NA	NA	NO	NA	NA	NA	NA	NA	NA	YES	>= 2 months	NO	YES	S_pneumoniae	S_pneumoniae	13.314389	2.051782	NO	NA	NO	NA	NA	NA	NA	NA	NA	NA	NA	NA	NA	NA	NA	NA	NA
349	September	Female	2	0	3740	YES	2	2	Zarma_Sonrai	NA	NO	NA	NA	NA	NA	NA	NA	NO	NA	NA	NA	NA	NA	NA	YES	>= 2 months	YES	YES	S_pneumoniae	S_pneumoniae	13.314389	2.051782	NO	NA	NO	NA	NA	NA	NA	NA	NA	NA	NA	NA	NA	NA	NA	NA	NA
350	September	Female	3	0	3200	NO	1	1	Hausa	NA	YES	AUTHER	Cold	NA	NA	NA	NA	NA	NA	NA	NA	NA	NA	NA	YES	>= 2 months	NO	YES	Negative	NA	13.314389	2.051782	NA	NA	NO	NA	NA	NA	NA	NA	NA	NA	NA	NA	NA	NA	NA	NA	NA
351	September	Male	17	1	2350	NO	0	0	Gurmantche	NA	NO	NA	NA	NA	NA	NA	NA	NO	NA	NA	NA	NA	NA	NA	YES	>= 2 months	NO	NO	Negative	NA	13.314389	2.051782	NA	NA	NO	NA	NA	NA	NA	NA	NA	NA	NA	NA	NA	NA	NA	NA	NA
352	September	Male	7	0	2950	YES	2	2	Zarma_Sonrai	NA	NO	NA	NA	NA	NA	NA	NA	NO	NA	NA	NA	NA	NA	NA	YES	>= 2 months	NO	NO	S_pneumoniae	S_pneumoniae	13.314389	2.051782	NO	NA	NO	NA	NA	NA	NA	NA	NA	NA	NA	NA	NA	NA	NA	NA	NA
353	September	Female	7	0	3000	NO	0	0	Togolese	NA	YES	AUTHER	Gastroenteritis	NA	NA	NA	NA	NO	NA	NA	NA	NA	NA	NA	YES	>= 2 months	NO	NO	S_pneumoniae	S_pneumoniae	13.314389	2.051782	YES	23B	YES	S	29	S	20	S	24	S	20	R	15	S	28	S	26
354	September	Male	3	0	3500	NO	1	1	Hausa	Peul	NO	NA	NA	NA	NA	NA	NA	NO	NA	NA	NA	NA	NA	NA	YES	>= 2 months	NO	NO	Negative	NA	13.314389	2.051782	NA	NA	NO	NA	NA	NA	NA	NA	NA	NA	NA	NA	NA	NA	NA	NA	NA
355	September	Male	12	0	3050	NO	1	1	OTHERS	NA	YES	AUTHER	Stomatite	NA	NA	NA	NA	NA	NA	NA	NA	NA	NA	NA	YES	>= 2 months	NO	YES	Negative	NA	13.314389	2.051782	NA	NA	NO	NA	NA	NA	NA	NA	NA	NA	NA	NA	NA	NA	NA	NA	NA
356	September	Female	2	0	2700	NO	1	1	Zarma_Sonrai	Kanouri	YES	AUTHER	Cold	NA	NA	NA	NA	NO	NA	NA	NA	NA	NA	NA	YES	< 2 months	NO	NO	Negative	NA	13.314389	2.051782	NA	NA	NO	NA	NA	NA	NA	NA	NA	NA	NA	NA	NA	NA	NA	NA	NA
357	September	Male	6	0	3500	NO	1	1	Zarma_Sonrai	NA	YES	AUTHER	Cold	NA	NA	NA	NA	NA	NA	NA	NA	NA	NA	NA	YES	>= 2 months	NO	YES	S_pneumoniae	S_pneumoniae	13.314389	2.051782	YES	19A	YES	R	22	S	22	S	21	S	21	S	27	S	29	S	26
358	September	Male	13	0	3370	NO	1	1	Zarma_Sonrai	NA	YES	AUTHER	Gastroenteritis	NA	NA	NA	NA	NO	NA	NA	NA	NA	NA	NA	YES	>= 2 months	NO	NO	S_pneumoniae	S_pneumoniae	13.314389	2.051782	NO	NA	NO	NA	NA	NA	NA	NA	NA	NA	NA	NA	NA	NA	NA	NA	NA
359	September	Male	6	0	3100	NO	0	0	Tuareg	NA	YES	AUTHER	Gastroenteritis	NA	NA	NA	NA	NO	NA	NA	NA	NA	NA	NA	YES	>= 2 months	NO	YES	S_pneumoniae	S_pneumoniae	13.314389	2.051782	YES	12F/(12A/44/46)	YES	S	26	S	22	S	23	S	23	R	15	S	29	S	26
360	September	Female	5	0	3300	NO	0	0	Hausa	Zarma-Sonrai	NO	NA	NA	NA	NA	NA	NA	NO	NA	NA	NA	NA	NA	NA	YES	>= 2 months	NO	YES	S_pneumoniae	S_pneumoniae	13.314389	2.051782	YES	14	YES	S	35	S	25	S	24	S	24	R	18	S	30	S	28
361	September	Male	10	0	3350	NO	0	0	Togolese	Beninois	YES	AUTHER	Diarrhoea	NA	NA	NA	NA	NA	NA	NA	NA	NA	NA	NA	YES	>= 2 months	NO	YES	Negative	NA	13.314389	2.051782	YES	15A/15F	NO	NA	NA	NA	NA	NA	NA	NA	NA	NA	NA	NA	NA	NA	NA
362	September	Male	16	0	3050	NO	0	0	Hausa	NA	YES	AUTHER	Diarrhoea	NA	NA	NA	NA	NA	NA	NA	NA	NA	NA	NA	YES	>= 2 months	NO	YES	S_pneumoniae	S_pneumoniae	13.314389	2.051782	YES	6A/6B/6C/6D	YES	R	21	S	20	S	21	S	20	S	27	S	29	S	26
363	September	Female	3	0	3140	NO	0	0	Tuareg	NA	NO	NA	NA	NA	NA	NA	NA	NO	NA	NA	NA	NA	NA	NA	YES	>= 2 months	NO	YES	Negative	NA	13.314389	2.051782	NA	NA	NO	NA	NA	NA	NA	NA	NA	NA	NA	NA	NA	NA	NA	NA	NA
364	September	Female	3	0	2900	YES	3	1	Gurmantche	NA	NO	NA	NA	NA	NA	NA	NA	NO	NA	NA	NA	NA	NA	NA	YES	>= 2 months	NO	NO	Negative	NA	13.314389	2.051782	NA	NA	NO	NA	NA	NA	NA	NA	NA	NA	NA	NA	NA	NA	NA	NA	NA
365	September	Male	2	0	4000	NO	1	1	Zarma_Sonrai	Touareg	YES	AUTHER	Cold	NA	NA	NA	NA	YES	Amoxicillin	Last 3 months	NA	NA	NA	NA	YES	>= 2 months	NO	NO	Negative	NA	13.314389	2.051782	NA	NA	NO	NA	NA	NA	NA	NA	NA	NA	NA	NA	NA	NA	NA	NA	NA
366	September	Male	3	0	3450	YES	4	0	Zarma_Sonrai	NA	NO	NA	NA	NA	NA	NA	NA	NO	NA	NA	NA	NA	NA	NA	YES	>= 2 months	NO	NO	Negative	NA	13.314389	2.051782	NA	NA	NO	NA	NA	NA	NA	NA	NA	NA	NA	NA	NA	NA	NA	NA	NA
367	September	Male	14		NA	NO	0	0	Zarma_Sonrai	NA	NO	NA	NA	NA	NA	NA	NA	NO	NA	NA	NA	NA	NA	NA	YES	>= 2 months	NO	YES	Negative	NA	13.314389	2.051782	NA	NA	NO	NA	NA	NA	NA	NA	NA	NA	NA	NA	NA	NA	NA	NA	NA
368	September	Female	13	0	3350	YES	3	1	Burkinabe	NA	YES	AUTHER	Skin infection	NA	NA	NA	NA	NO	NA	NA	NA	NA	NA	NA	YES	>= 2 months	NO	YES	S_pneumoniae	S_pneumoniae	13.314389	2.051782	NO	NA	NO	NA	NA	NA	NA	NA	NA	NA	NA	NA	NA	NA	NA	NA	NA
369	September	Female	8	0	2920	YES	2	1	Hausa	NA	YES	AUTHER	Cold	NA	NA	NA	NA	NA	NA	NA	NA	NA	NA	NA	YES	>= 2 months	NO	YES	Negative	NA	13.314389	2.051782	NA	NA	NO	NA	NA	NA	NA	NA	NA	NA	NA	NA	NA	NA	NA	NA	NA
370	September	Male	12	0	2950	NO	0	0	Zarma_Sonrai	Beninois	NO	NA	NA	NA	NA	NA	NA	NO	NA	NA	NA	NA	NA	NA	YES	>= 2 months	NO	YES	S_pneumoniae	S_pneumoniae	13.314389	2.051782	NO	NA	NO	NA	NA	NA	NA	NA	NA	NA	NA	NA	NA	NA	NA	NA	NA
371	September	Male	8	0	2800	NO	0	0	Zarma_Sonrai	NA	YES	AUTHER	Cold	NA	NA	NA	NA	NO	NA	NA	NA	NA	NA	NA	YES	>= 2 months	NO	NO	Negative	NA	13.314389	2.051782	NA	NA	NO	NA	NA	NA	NA	NA	NA	NA	NA	NA	NA	NA	NA	NA	NA
372	September	Male	15	0	3360	NO	1	0	Hausa	NA	YES	AUTHER	Cold	NA	NA	NA	NA	YES	Cotrimoxazole	Last month	NA	NA	NA	NA	YES	>= 2 months	NO	NO	Negative	NA	13.314389	2.051782	NA	NA	NO	NA	NA	NA	NA	NA	NA	NA	NA	NA	NA	NA	NA	NA	NA
373	September	Female	8	0	2650	NO	1	1	Zarma_Sonrai	NA	YES	AUTHER	Skin infection	NA	NA	NA	NA	NA	NA	NA	NA	NA	NA	NA	YES	>= 2 months	NO	YES	Negative	NA	13.314389	2.051782	NA	NA	NO	NA	NA	NA	NA	NA	NA	NA	NA	NA	NA	NA	NA	NA	NA
374	September	Female	16		NA	YES	2	1	Zarma_Sonrai	NA	NO	NA	NA	NA	NA	NA	NA	NO	NA	NA	NA	NA	NA	NA	YES	>= 2 months	NO	YES	S_pneumoniae	S_pneumoniae	13.314389	2.051782	NO	NA	NO	NA	NA	NA	NA	NA	NA	NA	NA	NA	NA	NA	NA	NA	NA
375	September	Male	13		NA	NO	0	0	Zarma_Sonrai	NA	YES	Bronchitis	NA	NA	NA	NA	NA	NA	NA	NA	NA	NA	NA	NA	YES	>= 2 months	NO	YES	S_pneumoniae	S_pneumoniae	13.314389	2.051782	YES	14	NO	NA	NA	NA	NA	NA	NA	NA	NA	NA	NA	NA	NA	NA	NA
376	September	Male	15		NA	NO	1	1	Hausa	NA	YES	AUTHER	Gastroenteritis	NA	NA	NA	NA	NA	NA	NA	NA	NA	NA	NA	YES	>= 2 months	NO	YES	S_pneumoniae	S_pneumoniae	13.314389	2.051782	NO	NA	NO	NA	NA	NA	NA	NA	NA	NA	NA	NA	NA	NA	NA	NA	NA
377	September	Male	10	0	2800	NO	1	1	Zarma_Sonrai	NA	YES	AUTHER	Gastroenteritis	NA	NA	NA	NA	NA	NA	NA	NA	NA	NA	NA	YES	>= 2 months	NO	NO	Negative	NA	13.314389	2.051782	NA	NA	NO	NA	NA	NA	NA	NA	NA	NA	NA	NA	NA	NA	NA	NA	NA
378	September	Female	13	0	2550	NO	1	1	Zarma_Sonrai	NA	NO	NA	NA	NA	NA	NA	NA	NO	NA	NA	NA	NA	NA	NA	YES	>= 2 months	NO	YES	S_pneumoniae	S_pneumoniae	13.314389	2.051782	NO	NA	NO	NA	NA	NA	NA	NA	NA	NA	NA	NA	NA	NA	NA	NA	NA
379	September	Female	3	0	2700	YES	2	2	Zarma_Sonrai	Touareg	NO	NA	NA	NA	NA	NA	NA	NO	NA	NA	NA	NA	NA	NA	YES	>= 2 months	NO	NO	Negative	NA	13.314389	2.051782	NA	NA	NO	NA	NA	NA	NA	NA	NA	NA	NA	NA	NA	NA	NA	NA	NA
380	September	Female	9	0	2790	NO	0	0	Zarma_Sonrai	Kanouri	YES	AUTHER	Fever	NA	NA	NA	NA	YES	Cotrimoxazole	Last month	NA	NA	NA	NA	YES	>= 2 months	NO	NO	S_pneumoniae	S_pneumoniae	13.314389	2.051782	NO	NA	NO	NA	NA	NA	NA	NA	NA	NA	NA	NA	NA	NA	NA	NA	NA
381	September	Female	10	0	3430	NO	1	1	Hausa	Peul	NO	NA	NA	NA	NA	NA	NA	NO	NA	NA	NA	NA	NA	NA	YES	>= 2 months	NO	NO	S_pneumoniae	S_pneumoniae	13.314389	2.051782	NO	NA	NO	NA	NA	NA	NA	NA	NA	NA	NA	NA	NA	NA	NA	NA	NA
382	September	Female	2	0	3160	NO	0	0	Kanouri	NA	NO	NA	NA	NA	NA	NA	NA	NO	NA	NA	NA	NA	NA	NA	YES	>= 2 months	NO	YES	Negative	NA	13.314389	2.051782	NA	NA	NO	NA	NA	NA	NA	NA	NA	NA	NA	NA	NA	NA	NA	NA	NA
383	September	Male	17	0	3350	YES	4	2	Zarma_Sonrai	NA	NO	NA	NA	NA	NA	NA	NA	NO	NA	NA	NA	NA	NA	NA	YES	>= 2 months	NO	NO	S_pneumoniae	S_pneumoniae	13.314389	2.051782	YES	19F	YES	S	28	S	23	S	23	S	21	S	25	S	29	S	24
384	September	Male	NA		NA	NO	0	0	Tuareg	NA	NO	NA	NA	NA	NA	NA	NA	NO	NA	NA	NA	NA	NA	NA	YES	>= 2 months	NO	YES	S_pneumoniae	S_pneumoniae	13.314389	2.051782	NO	NA	NO	NA	NA	NA	NA	NA	NA	NA	NA	NA	NA	NA	NA	NA	NA
385	September	Female	3	0	3150	YES	3	1	Hausa	NA	NO	NA	NA	NA	NA	NA	NA	NO	NA	NA	NA	NA	NA	NA	YES	>= 2 months	NO	NO	Negative	NA	13.314389	2.051782	YES	4	NO	NA	NA	NA	NA	NA	NA	NA	NA	NA	NA	NA	NA	NA	NA
386	September	Female	3	0	3450	NO	1	1	Zarma_Sonrai	Touareg	NO	NA	NA	NA	NA	NA	NA	NO	NA	NA	NA	NA	NA	NA	YES	>= 2 months	NO	NO	S_pneumoniae	S_pneumoniae	13.314389	2.051782	NO	NA	NO	NA	NA	NA	NA	NA	NA	NA	NA	NA	NA	NA	NA	NA	NA
387	September	Male	5	0	3110	NO	0	0	Zarma_Sonrai	Touareg	NO	NA	NA	NA	NA	NA	NA	NO	NA	NA	NA	NA	NA	NA	YES	>= 2 months	NO	NO	Negative	NA	13.314389	2.051782	NA	NA	NO	NA	NA	NA	NA	NA	NA	NA	NA	NA	NA	NA	NA	NA	NA
388	September	Male	5		NA	NO	1	1	Zarma_Sonrai	Touareg	YES	AUTHER	Cold	NA	NA	NA	NA	YES	Cotrimoxazole	Last 7 days	biodroxyl	Last 7 days	NA	NA	NO	NO	NO	YES	Negative	NA	13.314389	2.051782	NA	NA	NO	NA	NA	NA	NA	NA	NA	NA	NA	NA	NA	NA	NA	NA	NA
389	September	Male	5	0	2740	YES	5	3	Zarma_Sonrai	NA	YES	AUTHER	Tonsilitis	NA	NA	NA	NA	NO	NA	NA	NA	NA	NA	NA	YES	>= 2 months	NO	YES	S_pneumoniae	S_pneumoniae	13.314389	2.051782	NO	NA	NO	NA	NA	NA	NA	NA	NA	NA	NA	NA	NA	NA	NA	NA	NA
390	September	Male	5	0	2850	NO	0	0	Zarma_Sonrai	NA	NO	NA	NA	NA	NA	NA	NA	NO	NA	NA	NA	NA	NA	NA	YES	>= 2 months	NO	YES	Negative	NA	13.314389	2.051782	NA	NA	NO	NA	NA	NA	NA	NA	NA	NA	NA	NA	NA	NA	NA	NA	NA
391	September	Male	6	0	3220	NO	0	0	Zarma_Sonrai	NA	NO	NA	NA	NA	NA	NA	NA	NO	NA	NA	NA	NA	NA	NA	YES	>= 2 months	NO	YES	Negative	NA	13.314389	2.051782	NA	NA	NO	NA	NA	NA	NA	NA	NA	NA	NA	NA	NA	NA	NA	NA	NA
392	September	Male	8	0	3210	YES	9	1	Zarma_Sonrai	NA	YES	AUTHER	Gastroenteritis	NA	NA	NA	NA	NA	NA	NA	NA	NA	NA	NA	YES	>= 2 months	NO	NO	Negative	NA	13.314389	2.051782	NA	NA	NO	NA	NA	NA	NA	NA	NA	NA	NA	NA	NA	NA	NA	NA	NA
393	September	Female	16	0	3100	NO	0	0	Hausa	Zarma-Sonrai	YES	AUTHER	Skin infection	NA	NA	NA	NA	NA	NA	NA	NA	NA	NA	NA	YES	>= 2 months	NO	YES	S_pneumoniae	S_pneumoniae	13.314389	2.051782	NO	NA	NO	NA	NA	NA	NA	NA	NA	NA	NA	NA	NA	NA	NA	NA	NA
394	September	Female	9	0	2880	YES	5	0	Hausa	NA	YES	AUTHER	Diarrhoea	NA	NA	NA	NA	NA	NA	NA	NA	NA	NA	NA	YES	>= 2 months	NO	NO	S_pneumoniae	S_pneumoniae	13.314389	2.051782	NO	NA	NO	NA	NA	NA	NA	NA	NA	NA	NA	NA	NA	NA	NA	NA	NA
395	October	Female	10	0	2500	NO	1	1	Hausa	NA	YES	AUTHER	Diarrhoea	NA	NA	NA	NA	NO	NA	NA	NA	NA	NA	NA	YES	>= 2 months	NO	NO	Negative	NA	13.314389	2.051782	NA	NA	NO	NA	NA	NA	NA	NA	NA	NA	NA	NA	NA	NA	NA	NA	NA
396	October	Female	26	0	3800	NO	1	1	Hausa	NA	YES	AUTHER	Fever	NA	NA	NA	NA	NO	NA	NA	NA	NA	NA	NA	YES	>= 2 months	NO	NO	Negative	NA	13.314389	2.051782	NA	NA	NO	NA	NA	NA	NA	NA	NA	NA	NA	NA	NA	NA	NA	NA	NA
397	October	Male	7	0	3400	YES	4	3	Hausa	Zarma-Sonrai	YES	AUTHER	Fever	NA	NA	NA	NA	NA	NA	NA	NA	NA	NA	NA	YES	>= 2 months	NO	NO	S_pneumoniae	S_pneumoniae	13.314389	2.051782	NO	NA	NO	NA	NA	NA	NA	NA	NA	NA	NA	NA	NA	NA	NA	NA	NA
398	October	Female	26		NA	YES	3	3	Zarma_Sonrai	NA	NO	NA	NA	NA	NA	NA	NA	NO	NA	NA	NA	NA	NA	NA	YES	>= 2 months	NO	NO	S_pneumoniae	S_pneumoniae	13.314389	2.051782	NO	NA	NO	NA	NA	NA	NA	NA	NA	NA	NA	NA	NA	NA	NA	NA	NA
399	October	Female	4	0	3018	YES	7	1	Zarma_Sonrai	NA	YES	AUTHER	Cold	NA	NA	NA	NA	YES	Biodroxyl	Last 3 months	NA	NA	NA	NA	YES	>= 2 months	NA	NO	Negative	NA	13.314389	2.051782	NA	NA	NO	NA	NA	NA	NA	NA	NA	NA	NA	NA	NA	NA	NA	NA	NA
400	October	Female	8	0	3150	NO	1	1	Zarma_Sonrai	NA	YES	AUTHER	Cold	NA	NA	NA	NA	NO	NA	NA	NA	NA	NA	NA	YES	>= 2 months	NO	YES	S_pneumoniae	S_pneumoniae	13.314389	2.051782	NO	NA	NO	NA	NA	NA	NA	NA	NA	NA	NA	NA	NA	NA	NA	NA	NA
401	October	Female	6	0	2570	YES	6	2	Hausa	Peul	YES	AUTHER	Diarrhoea	NA	NA	NA	NA	NO	NA	NA	NA	NA	NA	NA	YES	>= 2 months	NO	NO	Negative	NA	13.314389	2.051782	NA	NA	NO	NA	NA	NA	NA	NA	NA	NA	NA	NA	NA	NA	NA	NA	NA
402	October	Female	3	0	2750	NO	0	0	Hausa	NA	YES	Bronchitis	NA	NA	NA	NA	NA	YES	Biodroxyl	Last month	NA	NA	NA	NA	YES	>= 2 months	NO	NO	S_pneumoniae	S_pneumoniae	13.314389	2.051782	NO	NA	NO	NA	NA	NA	NA	NA	NA	NA	NA	NA	NA	NA	NA	NA	NA
403	October	Female	11	0	2600	NO	0	0	Hausa	Zarma-Sonrai	YES	AUTHER	Cold	NA	NA	NA	NA	NO	NA	NA	NA	NA	NA	NA	YES	>= 2 months	NO	NO	Negative	NA	13.314389	2.051782	NA	NA	NO	NA	NA	NA	NA	NA	NA	NA	NA	NA	NA	NA	NA	NA	NA
404	October	Female	5	0	3020	YES	2	2	Zarma_Sonrai	NA	NO	NA	NA	NA	NA	NA	NA	NO	NA	NA	NA	NA	NA	NA	YES	>= 2 months	NO	YES	S_pneumoniae	S_pneumoniae	13.314389	2.051782	NO	NA	NO	NA	NA	NA	NA	NA	NA	NA	NA	NA	NA	NA	NA	NA	NA
405	October	Female	6	0	2550	YES	3	1	Hausa	NA	YES	AUTHER	Gastroenteritis	NA	NA	NA	NA	NA	NA	NA	NA	NA	NA	NA	YES	>= 2 months	NO	NO	S_pneumoniae	S_pneumoniae	13.314389	2.051782	NO	NA	NO	NA	NA	NA	NA	NA	NA	NA	NA	NA	NA	NA	NA	NA	NA
406	October	Female	13	0	2700	NO	0	0	Zarma_Sonrai	Peul	NO	NA	NA	NA	NA	NA	NA	NO	NA	NA	NA	NA	NA	NA	YES	>= 2 months	NO	NO	Negative	NA	13.314389	2.051782	NA	NA	NO	NA	NA	NA	NA	NA	NA	NA	NA	NA	NA	NA	NA	NA	NA
407	October	Male	2	0	3300	YES	5	2	Zarma_Sonrai	Touareg	NO	NA	NA	NA	NA	NA	NA	NO	NA	NA	NA	NA	NA	NA	YES	< 2 months	NO	YES	S_pneumoniae	S_pneumoniae	13.314389	2.051782	NO	NA	NO	NA	NA	NA	NA	NA	NA	NA	NA	NA	NA	NA	NA	NA	NA
408	October	Male	3	1	2120	NO	0	0	OTHERS	NA	YES	AUTHER	Fever	NA	NA	NA	NA	NO	NA	NA	NA	NA	NA	NA	YES	>= 2 months	NO	YES	S_pneumoniae	S_pneumoniae	13.314389	2.051782	NO	NA	NO	NA	NA	NA	NA	NA	NA	NA	NA	NA	NA	NA	NA	NA	NA
409	October	Female	2	0	2850	NO	0	0	Zarma_Sonrai	Touareg	NO	NA	NA	NA	NA	NA	NA	NO	NA	NA	NA	NA	NA	NA	YES	< 2 months	NO	NO	Negative	NA	13.314389	2.051782	NA	NA	NO	NA	NA	NA	NA	NA	NA	NA	NA	NA	NA	NA	NA	NA	NA
410	October	Male	10	0	2750	NO	0	0	Hausa	Peul	NO	NA	NA	NA	NA	NA	NA	NO	NA	NA	NA	NA	NA	NA	YES	>= 2 months	NO	NO	Negative	NA	13.314389	2.051782	NA	NA	NO	NA	NA	NA	NA	NA	NA	NA	NA	NA	NA	NA	NA	NA	NA
411	October	Female	5	0	2650	NO	1	1	Hausa	NA	NO	NA	NA	NA	NA	NA	NA	NO	NA	NA	NA	NA	NA	NA	YES	>= 2 months	NO	NO	S_pneumoniae	S_pneumoniae	13.314389	2.051782	NO	NA	NO	NA	NA	NA	NA	NA	NA	NA	NA	NA	NA	NA	NA	NA	NA
412	October	Male	3	0	3320	YES	3	1	Tuareg	NA	YES	AUTHER	Cold	NA	NA	NA	NA	NA	NA	NA	NA	NA	NA	NA	YES	>= 2 months	NO	NO	Negative	NA	13.314389	2.051782	NA	NA	NO	NA	NA	NA	NA	NA	NA	NA	NA	NA	NA	NA	NA	NA	NA
413	October	Male	2		NA	NO	0	0	Tuareg	NA	YES	AUTHER	Cold	NA	NA	NA	NA	NA	NA	NA	NA	NA	NA	NA	YES	>= 2 months	NO	NO	S_pneumoniae	S_pneumoniae	13.314389	2.051782	NO	NA	NO	NA	NA	NA	NA	NA	NA	NA	NA	NA	NA	NA	NA	NA	NA
414	October	Male	4	0	2800	NO	0	0	Zarma_Sonrai	Touareg	NO	NA	NA	NA	NA	NA	NA	NO	NA	NA	NA	NA	NA	NA	YES	>= 2 months	NO	NO	Negative	NA	13.314389	2.051782	NA	NA	NO	NA	NA	NA	NA	NA	NA	NA	NA	NA	NA	NA	NA	NA	NA
415	October	Male	10	1	2300	NO	0	0	Zarma_Sonrai	Haoussa	YES	AUTHER	Cold	NA	NA	NA	NA	NA	NA	NA	NA	NA	NA	NA	YES	>= 2 months	NO	YES	S_pneumoniae	S_pneumoniae	13.314389	2.051782	NO	NA	NO	NA	NA	NA	NA	NA	NA	NA	NA	NA	NA	NA	NA	NA	NA
416	October	Female	6	0	2900	YES	2	1	Zarma_Sonrai	NA	YES	AUTHER	Diarrhoea	NA	NA	NA	NA	NO	NA	NA	NA	NA	NA	NA	YES	>= 2 months	NO	NO	Negative	NA	13.314389	2.051782	NA	NA	NO	NA	NA	NA	NA	NA	NA	NA	NA	NA	NA	NA	NA	NA	NA
417	October	Male	7		NA	NO	0	0	Fulan	NA	NO	NA	NA	NA	NA	NA	NA	NO	NA	NA	NA	NA	NA	NA	YES	>= 2 months	NO	NO	S_pneumoniae	S_pneumoniae	13.314389	2.051782	NO	NA	NO	NA	NA	NA	NA	NA	NA	NA	NA	NA	NA	NA	NA	NA	NA
418	October	Female	4	0	3400	YES	2	1	Hausa	NA	NO	NA	NA	NA	NA	NA	NA	NO	NA	NA	NA	NA	NA	NA	YES	>= 2 months	NO	YES	S_pneumoniae	S_pneumoniae	13.314389	2.051782	NO	NA	NO	NA	NA	NA	NA	NA	NA	NA	NA	NA	NA	NA	NA	NA	NA
419	October	Female	2	0	2750	YES	3	1	Zarma_Sonrai	NA	NO	NA	NA	NA	NA	NA	NA	NO	NA	NA	NA	NA	NA	NA	YES	< 2 months	NO	NO	S_pneumoniae	S_pneumoniae	13.314389	2.051782	NO	NA	NO	NA	NA	NA	NA	NA	NA	NA	NA	NA	NA	NA	NA	NA	NA
420	October	Male	3	0	2700	NO	0	0	Zarma_Sonrai	NA	YES	AUTHER	Cold	NA	NA	NA	NA	NA	NA	NA	NA	NA	NA	NA	YES	>= 2 months	NO	NO	Negative	NA	13.314389	2.051782	NA	NA	NO	NA	NA	NA	NA	NA	NA	NA	NA	NA	NA	NA	NA	NA	NA
421	October	Male	7	0	3300	YES	2	1	Tuareg	NA	YES	AUTHER	Gastroenteritis	NA	NA	NA	NA	NO	NA	NA	NA	NA	NA	NA	YES	< 2 months	NO	NO	Negative	NA	13.314389	2.051782	NA	NA	NO	NA	NA	NA	NA	NA	NA	NA	NA	NA	NA	NA	NA	NA	NA
422	October	Male	2	0	3070	YES	2	1	Zarma_Sonrai	NA	YES	AUTHER	Diarrhoea	NA	NA	NA	NA	NO	NA	NA	NA	NA	NA	NA	YES	>= 2 months	NO	NO	S_pneumoniae	S_pneumoniae	13.314389	2.051782	NO	NA	NO	NA	NA	NA	NA	NA	NA	NA	NA	NA	NA	NA	NA	NA	NA
423	October	Female	3		NA	YES	5	3	Gurmantche	NA	YES	AUTHER	Cold	NA	NA	NA	NA	NA	NA	NA	NA	NA	NA	NA	YES	>= 2 months	NO	NA	S_pneumoniae	S_pneumoniae	13.314389	2.051782	NO	NA	NO	NA	NA	NA	NA	NA	NA	NA	NA	NA	NA	NA	NA	NA	NA
424	October	Female	9		NA	NO	0	0	Togolese	NA	YES	AUTHER	Cold	NA	NA	NA	NA	NA	NA	NA	NA	NA	NA	NA	YES	>= 2 months	NO	NO	Negative	NA	13.314389	2.051782	NA	NA	NO	NA	NA	NA	NA	NA	NA	NA	NA	NA	NA	NA	NA	NA	NA
425	October	Male	9		NA	NO	0	0	Zarma_Sonrai	Haoussa	YES	AUTHER	Gastroenteritis	NA	NA	NA	NA	NA	NA	NA	NA	NA	NA	NA	YES	>= 2 months	NO	NO	Negative	NA	13.314389	2.051782	NA	NA	NO	NA	NA	NA	NA	NA	NA	NA	NA	NA	NA	NA	NA	NA	NA
426	October	Male	6	0	2900	NO	0	0	Zarma_Sonrai	NA	YES	AUTHER	Cold	NA	NA	NA	NA	NO	NA	NA	NA	NA	NA	NA	YES	>= 2 months	NO	YES	S_pneumoniae	S_pneumoniae	13.314389	2.051782	NO	NA	NO	NA	NA	NA	NA	NA	NA	NA	NA	NA	NA	NA	NA	NA	NA
427	October	Female	13		NA	NO	0	0	Zarma_Sonrai	NA	NO	NA	NA	NA	NA	NA	NA	NO	NA	NA	NA	NA	NA	NA	YES	>= 2 months	NO	NO	Negative	NA	13.314389	2.051782	NA	NA	NO	NA	NA	NA	NA	NA	NA	NA	NA	NA	NA	NA	NA	NA	NA
428	October	Male	6		NA	NO	1	0	Zarma_Sonrai	NA	YES	AUTHER	Cold	NA	NA	NA	NA	YES	Oxacillin	Last 3 months	NA	NA	NA	NA	YES	>= 2 months	NO	YES	S_pneumoniae	S_pneumoniae	13.314389	2.051782	NO	NA	NO	NA	NA	NA	NA	NA	NA	NA	NA	NA	NA	NA	NA	NA	NA
429	October	Female	3		NA	NO	0	0	Zarma_Sonrai	NA	NO	NA	NA	NA	NA	NA	NA	NO	NA	NA	NA	NA	NA	NA	YES	>= 2 months	NO	YES	Negative	NA	13.314389	2.051782	NA	NA	NO	NA	NA	NA	NA	NA	NA	NA	NA	NA	NA	NA	NA	NA	NA
430	October	Male	6		NA	NO	1	1	Tuareg	NA	NO	NA	NA	NA	NA	NA	NA	NO	NA	NA	NA	NA	NA	NA	YES	>= 2 months	NO	NO	Negative	NA	13.314389	2.051782	NA	NA	NO	NA	NA	NA	NA	NA	NA	NA	NA	NA	NA	NA	NA	NA	NA
431	October	Male	4	0	3400	YES	5	0	Zarma_Sonrai	Peul	NO	NA	NA	NA	NA	NA	NA	NO	NA	NA	NA	NA	NA	NA	YES	>= 2 months	NO	YES	S_pneumoniae	S_pneumoniae	13.314389	2.051782	NO	NA	NO	NA	NA	NA	NA	NA	NA	NA	NA	NA	NA	NA	NA	NA	NA
432	October	Female	5		NA	NO	1	1	Zarma_Sonrai	NA	YES	AUTHER	Fever	NA	NA	NA	NA	NO	NA	NA	NA	NA	NA	NA	YES	>= 2 months	NO	YES	S_pneumoniae	S_pneumoniae	13.314389	2.051782	NO	NA	NO	NA	NA	NA	NA	NA	NA	NA	NA	NA	NA	NA	NA	NA	NA
433	October	Male	12	0	3000	YES	7	3	Zarma_Sonrai	NA	YES	AUTHER	Cold	NA	NA	NA	NA	NA	NA	NA	NA	NA	NA	NA	YES	>= 2 months	NO	NO	S_pneumoniae	S_pneumoniae	13.314389	2.051782	NO	NA	NO	NA	NA	NA	NA	NA	NA	NA	NA	NA	NA	NA	NA	NA	NA
434	October	Male	12	0	3000	YES	7	3	Zarma_Sonrai	NA	NO	NA	NA	NA	NA	NA	NA	NO	NA	NA	NA	NA	NA	NA	YES	>= 2 months	NO	NO	S_pneumoniae	S_pneumoniae	13.314389	2.051782	NO	NA	NO	NA	NA	NA	NA	NA	NA	NA	NA	NA	NA	NA	NA	NA	NA
435	October	Female	10	0	3710	NO	0	0	Tuareg	Touareg	YES	AUTHER	Fever	NA	NA	NA	NA	NO	NA	NA	NA	NA	NA	NA	YES	>= 2 months	NO	NO	Negative	NA	13.314389	2.051782	NA	NA	NO	NA	NA	NA	NA	NA	NA	NA	NA	NA	NA	NA	NA	NA	NA
436	October	Female	9	0	3140	YES	4	1	Zarma_Sonrai	NA	YES	Bronchitis	NA	NA	NA	NA	NA	NA	NA	NA	NA	NA	NA	NA	YES	>= 2 months	NO	YES	S_pneumoniae	S_pneumoniae	13.314389	2.051782	NO	NA	NO	NA	NA	NA	NA	NA	NA	NA	NA	NA	NA	NA	NA	NA	NA
437	October	Female	3	0	3400	YES	2	1	Tuareg	Peul	NO	NA	NA	NA	NA	NA	NA	NO	NA	NA	NA	NA	NA	NA	YES	>= 2 months	NO	NO	S_pneumoniae	S_pneumoniae	13.314389	2.051782	NO	NA	NO	NA	NA	NA	NA	NA	NA	NA	NA	NA	NA	NA	NA	NA	NA
438	October	Male	2	0	3360	YES	6	2	Hausa	NA	NO	NA	NA	NA	NA	NA	NA	NO	NA	NA	NA	NA	NA	NA	YES	>= 2 months	NO	NO	Negative	NA	13.314389	2.051782	NA	NA	NO	NA	NA	NA	NA	NA	NA	NA	NA	NA	NA	NA	NA	NA	NA
439	October	Male	3	1	2300	YES	8	3	Zarma_Sonrai	NA	NO	NA	NA	NA	NA	NA	NA	NO	NA	NA	NA	NA	NA	NA	YES	>= 2 months	NO	YES	Negative	NA	13.314389	2.051782	NA	NA	NO	NA	NA	NA	NA	NA	NA	NA	NA	NA	NA	NA	NA	NA	NA
440	October	Female	3	0	2950	YES	8	3	Zarma_Sonrai	NA	NO	NA	NA	NA	NA	NA	NA	NO	NA	NA	NA	NA	NA	NA	YES	>= 2 months	NO	YES	Negative	NA	13.314389	2.051782	NA	NA	NO	NA	NA	NA	NA	NA	NA	NA	NA	NA	NA	NA	NA	NA	NA
441	October	Female	15		NA	NO	1	1	Hausa	NA	YES	AUTHER	Fever	NA	NA	NA	NA	NA	NA	NA	NA	NA	NA	NA	YES	>= 2 months	NO	YES	Negative	NA	13.314389	2.051782	NA	NA	NO	NA	NA	NA	NA	NA	NA	NA	NA	NA	NA	NA	NA	NA	NA
442	October	Male	9		NA	NO	0	0	Hausa	Zarma-Sonrai	YES	Bronchitis	NA	NA	NA	NA	NA	NA	NA	NA	NA	NA	NA	NA	YES	>= 2 months	NO	NO	Negative	NA	13.314389	2.051782	NA	NA	NO	NA	NA	NA	NA	NA	NA	NA	NA	NA	NA	NA	NA	NA	NA
443	October	Female	13		NA	YES	2	1	Hausa	Zarma-Sonrai	YES	AUTHER	Gastroenteritis	NA	NA	NA	NA	NA	NA	NA	NA	NA	NA	NA	YES	>= 2 months	NO	NO	S_pneumoniae	S_pneumoniae	13.314389	2.051782	NO	NA	NO	NA	NA	NA	NA	NA	NA	NA	NA	NA	NA	NA	NA	NA	NA
444	October	Female	12	0	3200	YES	2	1	Hausa	NA	YES	Bronchitis	NA	NA	NA	NA	NA	NA	NA	NA	NA	NA	NA	NA	YES	>= 2 months	YES	NO	S_pneumoniae	S_pneumoniae	13.314389	2.051782	NO	NA	NO	NA	NA	NA	NA	NA	NA	NA	NA	NA	NA	NA	NA	NA	NA
445	October	Female	3	0	2900	NO	0	0	Zarma_Sonrai	NA	NO	NA	NA	NA	NA	NA	NA	NO	NA	NA	NA	NA	NA	NA	YES	>= 2 months	NO	NO	S_pneumoniae	S_pneumoniae	13.314389	2.051782	NO	NA	NO	NA	NA	NA	NA	NA	NA	NA	NA	NA	NA	NA	NA	NA	NA
446	October	Female	10	0	3000	NO	1	1	Zarma_Sonrai	NA	NO	NA	NA	NA	NA	NA	NA	NO	NA	NA	NA	NA	NA	NA	YES	>= 2 months	NO	NO	Negative	NA	13.314389	2.051782	NA	NA	NO	NA	NA	NA	NA	NA	NA	NA	NA	NA	NA	NA	NA	NA	NA
447	October	Female	12	0	2700	NO	0	0	Tuareg	NA	NO	NA	NA	NA	NA	NA	NA	NO	NA	NA	NA	NA	NA	NA	YES	>= 2 months	NO	YES	Negative	NA	13.314389	2.051782	NA	NA	NO	NA	NA	NA	NA	NA	NA	NA	NA	NA	NA	NA	NA	NA	NA
448	October	Male	2	1	2090	NO	0	0	Hausa	Touareg	YES	AUTHER	Fever	NA	NA	NA	NA	NA	NA	NA	NA	NA	NA	NA	YES	>= 2 months	NO	NO	S_pneumoniae	S_pneumoniae	13.314389	2.051782	NO	NA	NO	NA	NA	NA	NA	NA	NA	NA	NA	NA	NA	NA	NA	NA	NA
449	October	Male	13	0	2950	NO	0	0	Zarma_Sonrai	Beninois	NO	NA	NA	NA	NA	NA	NA	NO	NA	NA	NA	NA	NA	NA	YES	>= 2 months	NO	YES	S_pneumoniae	S_pneumoniae	13.314389	2.051782	NO	NA	NO	NA	NA	NA	NA	NA	NA	NA	NA	NA	NA	NA	NA	NA	NA
450	October	Male	2	0	3050	NO	1	1	OTHERS	NA	YES	AUTHER	Gastroenteritis	NA	NA	NA	NA	NA	NA	NA	NA	NA	NA	NA	YES	>= 2 months	NO	NO	Negative	NA	13.314389	2.051782	NA	NA	NO	NA	NA	NA	NA	NA	NA	NA	NA	NA	NA	NA	NA	NA	NA
451	October	Female	9	0	2620	YES	2	0	Zarma_Sonrai	NA	YES	AUTHER	Cold	NA	NA	NA	NA	YES	Cotrimoxazole	Last month	NA	NA	NA	NA	YES	>= 2 months	NO	YES	Negative	NA	13.314389	2.051782	NA	NA	NO	NA	NA	NA	NA	NA	NA	NA	NA	NA	NA	NA	NA	NA	NA
452	October	Female	1	0	2850	NO	0	0	Zarma_Sonrai	Touareg	YES	AUTHER	Cold	NA	NA	NA	NA	YES	Amoxicillin	Last 7 days	NA	NA	NA	NA	YES	< 2 months	NO	NO	Negative	NA	13.314389	2.051782	NA	NA	NO	NA	NA	NA	NA	NA	NA	NA	NA	NA	NA	NA	NA	NA	NA
453	October	Male	7	0	3500	NO	1	1	Zarma_Sonrai	NA	NO	NA	NA	NA	NA	NA	NA	NO	NA	NA	NA	NA	NA	NA	YES	>= 2 months	NO	YES	S_pneumoniae	S_pneumoniae	13.314389	2.051782	NO	NA	NO	NA	NA	NA	NA	NA	NA	NA	NA	NA	NA	NA	NA	NA	NA
454	October	Male	16		NA	NO	1	1	Hausa	NA	YES	AUTHER	Gastroenteritis	NA	NA	NA	NA	NA	NA	NA	NA	NA	NA	NA	YES	>= 2 months	NO	YES	S_pneumoniae	S_pneumoniae	13.314389	2.051782	NO	NA	NO	NA	NA	NA	NA	NA	NA	NA	NA	NA	NA	NA	NA	NA	NA
455	October	Female	9	0	2800	YES	2	2	Tuareg	NA	YES	AUTHER	Gastroenteritis	NA	NA	NA	NA	NA	NA	NA	NA	NA	NA	NA	YES	>= 2 months	NO	NO	Negative	NA	13.314389	2.051782	NA	NA	NO	NA	NA	NA	NA	NA	NA	NA	NA	NA	NA	NA	NA	NA	NA
456	October	Male	2		NA	NO	0	0	Zarma_Sonrai	NA	YES	AUTHER	Fever	NA	NA	NA	NA	NA	NA	NA	NA	NA	NA	NA	YES	>= 2 months	NO	YES	S_pneumoniae	S_pneumoniae	13.314389	2.051782	NO	NA	NO	NA	NA	NA	NA	NA	NA	NA	NA	NA	NA	NA	NA	NA	NA
457	October	Female	5	0	3320	NO	0	0	Hausa	Zarma-Sonrai	NO	NA	NA	NA	NA	NA	NA	NO	NA	NA	NA	NA	NA	NA	YES	>= 2 months	YES	NO	S_pneumoniae	S_pneumoniae	13.314389	2.051782	NO	NA	NO	NA	NA	NA	NA	NA	NA	NA	NA	NA	NA	NA	NA	NA	NA
458	October	Male	2	0	3200	NO	0	0	Tuareg	NA	NO	NA	NA	NA	NA	NA	NA	NO	NA	NA	NA	NA	NA	NA	YES	>= 2 months	NO	NO	Negative	NA	13.314389	2.051782	NA	NA	NO	NA	NA	NA	NA	NA	NA	NA	NA	NA	NA	NA	NA	NA	NA
459	October	Female	10		NA	YES	2	2	Hausa	NA	YES	AUTHER	Malaria	NA	NA	NA	NA	NO	NA	NA	NA	NA	NA	NA	YES	>= 2 months	NO	NO	S_pneumoniae	S_pneumoniae	13.314389	2.051782	NO	NA	NO	NA	NA	NA	NA	NA	NA	NA	NA	NA	NA	NA	NA	NA	NA
460	October	Female	12		NA	NO	0	0	Hausa	Zarma-Sonrai	YES	Bronchitis	NA	NA	NA	NA	NA	NA	NA	NA	NA	NA	NA	NA	YES	>= 2 months	NO	NO	S_pneumoniae	S_pneumoniae	13.314389	2.051782	NO	NA	NO	NA	NA	NA	NA	NA	NA	NA	NA	NA	NA	NA	NA	NA	NA
461	October	Female	8		NA	YES	2	2	Hausa	NA	YES	AUTHER	Malaria	NA	NA	NA	NA	NO	NA	NA	NA	NA	NA	NA	YES	>= 2 months	NO	YES	S_pneumoniae	S_pneumoniae	13.314389	2.051782	NO	NA	NO	NA	NA	NA	NA	NA	NA	NA	NA	NA	NA	NA	NA	NA	NA
462	October	Male	18	1	2330	NO	0	0	Gurmantche	NA	YES	AUTHER	Cold	NA	NA	NA	NA	NA	NA	NA	NA	NA	NA	NA	YES	>= 2 months	NO	NA	S_pneumoniae	S_pneumoniae	13.314389	2.051782	NO	NA	NO	NA	NA	NA	NA	NA	NA	NA	NA	NA	NA	NA	NA	NA	NA
463	October	Male	9		NA	NO	1	1	Zarma_Sonrai	NA	YES	AUTHER	Cold	NA	NA	NA	NA	NA	NA	NA	NA	NA	NA	NA	YES	>= 2 months	NO	NO	S_pneumoniae	S_pneumoniae	13.314389	2.051782	NO	NA	NO	NA	NA	NA	NA	NA	NA	NA	NA	NA	NA	NA	NA	NA	NA
464	October	Male	5	0	2950	NO	1	1	Zarma_Sonrai	Peul	NO	NA	NA	NA	NA	NA	NA	NO	NA	NA	NA	NA	NA	NA	YES	>= 2 months	NO	NO	S_pneumoniae	S_pneumoniae	13.314389	2.051782	NO	NA	NO	NA	NA	NA	NA	NA	NA	NA	NA	NA	NA	NA	NA	NA	NA
465	October	Female	5	0	2870	NO	1	1	OTHERS	NA	NO	NA	NA	NA	NA	NA	NA	NO	NA	NA	NA	NA	NA	NA	YES	>= 2 months	NO	NO	S_pneumoniae	S_pneumoniae	13.314389	2.051782	NO	NA	NO	NA	NA	NA	NA	NA	NA	NA	NA	NA	NA	NA	NA	NA	NA
466	October	Female	7	0	3200	YES	2	1	Zarma_Sonrai	NA	YES	AUTHER	Fever	NA	NA	NA	NA	NO	NA	NA	NA	NA	NA	NA	YES	>= 2 months	NO	NO	S_pneumoniae	S_pneumoniae	13.314389	2.051782	NO	NA	NO	NA	NA	NA	NA	NA	NA	NA	NA	NA	NA	NA	NA	NA	NA
467	October	Female	5	0	2900	YES	2	1	Hausa	NA	YES	Bronchitis	Cold	NA	NA	NA	NA	NA	NA	NA	NA	NA	NA	NA	YES	>= 2 months	NO	YES	Negative	NA	13.314389	2.051782	NA	NA	NO	NA	NA	NA	NA	NA	NA	NA	NA	NA	NA	NA	NA	NA	NA
468	October	Male	10	0	2800	NO	0	0	Fulan	NA	NO	NA	NA	NA	NA	NA	NA	NO	NA	NA	NA	NA	NA	NA	YES	>= 2 months	NO	YES	S_pneumoniae	S_pneumoniae	13.314389	2.051782	NO	NA	NO	NA	NA	NA	NA	NA	NA	NA	NA	NA	NA	NA	NA	NA	NA
469	October	Female	26		NA	YES	2	1	Tuareg	NA	YES	AUTHER	Fever	NA	NA	NA	NA	NO	NA	NA	NA	NA	NA	NA	YES	>= 2 months	NO	NO	S_pneumoniae	S_pneumoniae	13.314389	2.051782	NO	NA	NO	NA	NA	NA	NA	NA	NA	NA	NA	NA	NA	NA	NA	NA	NA
470	October	Female	26		NA	YES	2	1	Tuareg	NA	YES	AUTHER	Fever	NA	NA	NA	NA	NA	NA	NA	NA	NA	NA	NA	YES	>= 2 months	NO	NO	Negative	NA	13.314389	2.051782	NA	NA	NO	NA	NA	NA	NA	NA	NA	NA	NA	NA	NA	NA	NA	NA	NA
471	October	Male	4	0	2800	NO	0	0	Zarma_Sonrai	Peul	YES	AUTHER	Gastroenteritis	NA	NA	NA	NA	YES	Amoxicillin+ cotri	Last 7 days	NA	NA	NA	NA	YES	>= 2 months	NO	NO	Negative	NA	13.314389	2.051782	NA	NA	NO	NA	NA	NA	NA	NA	NA	NA	NA	NA	NA	NA	NA	NA	NA
472	October	Male	2	0	3500	YES	4	2	Zarma_Sonrai	Kanouri	YES	AUTHER	Cold	NA	NA	NA	NA	NA	NA	NA	NA	NA	NA	NA	YES	>= 2 months	NO	NO	Negative	NA	13.314389	2.051782	NA	NA	NO	NA	NA	NA	NA	NA	NA	NA	NA	NA	NA	NA	NA	NA	NA
473	October	Male	1	0	3440	YES	2	1	Burkinabe	NA	NO	NA	NA	NA	NA	NA	NA	NO	NA	NA	NA	NA	NA	NA	YES	>= 2 months	NO	NO	Negative	NA	13.314389	2.051782	NA	NA	NO	NA	NA	NA	NA	NA	NA	NA	NA	NA	NA	NA	NA	NA	NA
474	October	Male	4	0	3170	NO	0	0	Hausa	Zarma-Sonrai	YES	AUTHER	Skin infection	NA	NA	NA	NA	YES	Amoxicillin	Last month	NA	NA	NA	NA	YES	>= 2 months	NO	YES	Negative	NA	13.314389	2.051782	NA	NA	NO	NA	NA	NA	NA	NA	NA	NA	NA	NA	NA	NA	NA	NA	NA
475	October	Male	2	0	3150	YES	4	0	Zarma_Sonrai	NA	NO	NA	NA	NA	NA	NA	NA	NO	NA	NA	NA	NA	NA	NA	YES	>= 2 months	NO	YES	Negative	NA	13.314389	2.051782	NA	NA	NO	NA	NA	NA	NA	NA	NA	NA	NA	NA	NA	NA	NA	NA	NA
476	October	Male	4	0	3250	NO	1	1	Zarma_Sonrai	NA	YES	AUTHER	Cold	NA	NA	NA	NA	NA	NA	NA	NA	NA	NA	NA	YES	>= 2 months	NO	NO	Negative	NA	13.314389	2.051782	NA	NA	NO	NA	NA	NA	NA	NA	NA	NA	NA	NA	NA	NA	NA	NA	NA
477	October	Male	14	0	2800	NO	1	1	Tuareg	NA	YES	AUTHER	Mumps	NA	NA	NA	NA	NA	NA	NA	NA	NA	NA	NA	YES	>= 2 months	NO	NO	S_pneumoniae	S_pneumoniae	13.314389	2.051782	NO	NA	NO	NA	NA	NA	NA	NA	NA	NA	NA	NA	NA	NA	NA	NA	NA
478	October	Male	12		NA	NO	0	0	Zarma_Sonrai	NA	NO	NA	NA	NA	NA	NA	NA	NO	NA	NA	NA	NA	NA	NA	YES	>= 2 months	NO	NO	S_pneumoniae	S_pneumoniae	13.314389	2.051782	NO	NA	NO	NA	NA	NA	NA	NA	NA	NA	NA	NA	NA	NA	NA	NA	NA
479	October	Male	3	0	2950	NO	0	0	Hausa	NA	NO	NA	NA	NA	NA	NA	NA	NO	NA	NA	NA	NA	NA	NA	YES	>= 2 months	NO	NO	S_pneumoniae	S_pneumoniae	13.314389	2.051782	NO	NA	NO	NA	NA	NA	NA	NA	NA	NA	NA	NA	NA	NA	NA	NA	NA
480	October	Female	NA		NA	YES	3	2	Beninois	NA	YES	AUTHER	Fever	NA	NA	NA	NA	YES	Cotrimoxazole	Last month	NA	NA	NA	NA	YES	>= 2 months	NO	NO	S_pneumoniae	S_pneumoniae	13.314389	2.051782	NO	NA	NO	NA	NA	NA	NA	NA	NA	NA	NA	NA	NA	NA	NA	NA	NA
481	October	Male	2	0	3150	NO	1	1	Zarma_Sonrai	Senegalais	NO	NA	NA	NA	NA	NA	NA	NO	NA	NA	NA	NA	NA	NA	YES	>= 2 months	NO	NO	Negative	NA	13.314389	2.051782	NA	NA	NO	NA	NA	NA	NA	NA	NA	NA	NA	NA	NA	NA	NA	NA	NA
482	October	Male	NA		NA	NO	0	0	Zarma_Sonrai	NA	NO	NA	NA	NA	NA	NA	NA	NO	NA	NA	NA	NA	NA	NA	YES	>= 2 months	NO	YES	Negative	NA	13.314389	2.051782	NA	NA	NO	NA	NA	NA	NA	NA	NA	NA	NA	NA	NA	NA	NA	NA	NA
483	October	Female	9	0	2600	NO	1	1	Hausa	NA	YES	AUTHER	Diarrhoea	NA	NA	NA	NA	NO	NA	NA	NA	NA	NA	NA	YES	>= 2 months	NO	YES	Negative	NA	13.314389	2.051782	NA	NA	NO	NA	NA	NA	NA	NA	NA	NA	NA	NA	NA	NA	NA	NA	NA
484	October	Female	13	0	2750	NO	1	1	OTHERS	NA	YES	AUTHER	Diarrhoea	NA	NA	NA	NA	NO	NA	NA	NA	NA	NA	NA	YES	>= 2 months	NO	NO	Negative	NA	13.314389	2.051782	NA	NA	NO	NA	NA	NA	NA	NA	NA	NA	NA	NA	NA	NA	NA	NA	NA
485	October	Female	5	0	3120	NO	1	1	Zarma_Sonrai	NA	NO	NA	NA	NA	NA	NA	NA	NO	NA	NA	NA	NA	NA	NA	YES	>= 2 months	NO	NO	S_pneumoniae	S_pneumoniae	13.314389	2.051782	NO	NA	NO	NA	NA	NA	NA	NA	NA	NA	NA	NA	NA	NA	NA	NA	NA
486	October	Female	7	0	3100	YES	2	2	Zarma_Sonrai	Beninois	YES	AUTHER	Cold	NA	NA	NA	NA	NA	NA	NA	NA	NA	NA	NA	YES	>= 2 months	NO	YES	S_pneumoniae	S_pneumoniae	13.314389	2.051782	NO	NA	NO	NA	NA	NA	NA	NA	NA	NA	NA	NA	NA	NA	NA	NA	NA
487	October	Male	5		NA	NO	0	0	Zarma_Sonrai	NA	YES	AUTHER	Cold	NA	NA	NA	NA	YES	Cotrimoxazole	Last month	NA	NA	NA	NA	YES	>= 2 months	NO	NO	S_pneumoniae	S_pneumoniae	13.314389	2.051782	NO	NA	NO	NA	NA	NA	NA	NA	NA	NA	NA	NA	NA	NA	NA	NA	NA
488	October	Male	3	0	2800	YES	6	1	Hausa	NA	YES	AUTHER	Fever	NA	NA	NA	NA	NA	NA	NA	NA	NA	NA	NA	YES	>= 2 months	NO	YES	Negative	NA	13.314389	2.051782	NA	NA	NO	NA	NA	NA	NA	NA	NA	NA	NA	NA	NA	NA	NA	NA	NA
489	October	Female	1	0	2710	YES	3	1	Zarma_Sonrai	NA	NO	NA	NA	NA	NA	NA	NA	NO	NA	NA	NA	NA	NA	NA	YES	< 2 months	NO	NO	Negative	NA	13.314389	2.051782	NA	NA	NO	NA	NA	NA	NA	NA	NA	NA	NA	NA	NA	NA	NA	NA	NA
490	October	Male	9	0	4200	YES	3	1	Zarma_Sonrai	Malien	NO	NA	NA	NA	NA	NA	NA	NO	NA	NA	NA	NA	NA	NA	YES	>= 2 months	NO	NO	S_pneumoniae	S_pneumoniae	13.314389	2.051782	NO	NA	NO	NA	NA	NA	NA	NA	NA	NA	NA	NA	NA	NA	NA	NA	NA
491	October	Male	11	0	3400	YES	7	1	Burkinabe	NA	YES	AUTHER	Diarrhoea	NA	NA	NA	NA	NO	NA	NA	NA	NA	NA	NA	YES	>= 2 months	NO	NO	S_pneumoniae	S_pneumoniae	13.314389	2.051782	NO	NA	NO	NA	NA	NA	NA	NA	NA	NA	NA	NA	NA	NA	NA	NA	NA
492	October	Male	3		NA	YES	7	2	Zarma_Sonrai	NA	NO	NA	NA	NA	NA	NA	NA	NO	NA	NA	NA	NA	NA	NA	YES	>= 2 months	NO	NO	S_pneumoniae	S_pneumoniae	13.314389	2.051782	NO	NA	NO	NA	NA	NA	NA	NA	NA	NA	NA	NA	NA	NA	NA	NA	NA
493	October	Female	5	0	2850	YES	3	2	Zarma_Sonrai	NA	NO	NA	NA	NA	NA	NA	NA	NO	NA	NA	NA	NA	NA	NA	YES	>= 2 months	NO	NO	S_pneumoniae	S_pneumoniae	13.314389	2.051782	NO	NA	NO	NA	NA	NA	NA	NA	NA	NA	NA	NA	NA	NA	NA	NA	NA
494	October	Female	10	0	2920	YES	2	1	Zarma_Sonrai	NA	NO	NA	NA	NA	NA	NA	NA	NO	NA	NA	NA	NA	NA	NA	YES	>= 2 months	NO	NO	S_pneumoniae	S_pneumoniae	13.314389	2.051782	NO	NA	NO	NA	NA	NA	NA	NA	NA	NA	NA	NA	NA	NA	NA	NA	NA
495	November	Female	7	0	3050	YES	6	2	Kanouri	Touareg	NO	NA	NA	NA	NA	NA	NA	NO	NA	NA	NA	NA	NA	NA	YES	>= 2 months	YES	NO	Negative	NA	13.314389	2.051782	NA	NA	NO	NA	NA	NA	NA	NA	NA	NA	NA	NA	NA	NA	NA	NA	NA
496	November	Female	8	0	3500	NO	0	0	Hausa	Peul	YES	AUTHER	Boil	NA	NA	NA	NA	YES	Amoxicillin	Last month	NA	NA	NA	NA	YES	>= 2 months	YES	YES	Negative	NA	13.314389	2.051782	NA	NA	NO	NA	NA	NA	NA	NA	NA	NA	NA	NA	NA	NA	NA	NA	NA
497	November	Female	8	1	2300	YES	2	1	Zarma_Sonrai	NA	NO	NA	NA	NA	NA	NA	NA	NO	NA	NA	NA	NA	NA	NA	YES	>= 2 months	YES	YES	Negative	NA	13.314389	2.051782	NA	NA	NO	NA	NA	NA	NA	NA	NA	NA	NA	NA	NA	NA	NA	NA	NA
498	November	Female	5	0	3000	NO	0	0	Zarma_Sonrai	Touareg	YES	Bronchitis	NA	NA	NA	NA	NA	NA	NA	NA	NA	NA	NA	NA	YES	>= 2 months	NO	YES	Negative	NA	13.314389	2.051782	NA	NA	NO	NA	NA	NA	NA	NA	NA	NA	NA	NA	NA	NA	NA	NA	NA
499	November	Male	9	0	3290	NO	0	0	Hausa	Zarma-Sonrai	YES	AUTHER	Cold	NA	NA	NA	NA	YES	Amoxicillin	Last month	NA	NA	NA	NA	YES	>= 2 months	YES	YES	Negative	NA	13.314389	2.051782	NA	NA	NO	NA	NA	NA	NA	NA	NA	NA	NA	NA	NA	NA	NA	NA	NA
500	November	Male	6	0	2670	NO	1	1	Hausa	Kanouri	YES	AUTHER	Cold	NA	NA	NA	NA	YES	Amoxicillin	Last month	NA	NA	NA	NA	YES	>= 2 months	YES	NO	Negative	NA	13.314389	2.051782	NA	NA	NO	NA	NA	NA	NA	NA	NA	NA	NA	NA	NA	NA	NA	NA	NA
501	November	Female	10	0	3000	NO	0	0	Zarma_Sonrai	NA	NO	NA	NA	NA	NA	NA	NA	NO	NA	NA	NA	NA	NA	NA	YES	>= 2 months	NO	NO	Negative	NA	13.314389	2.051782	NA	NA	NO	NA	NA	NA	NA	NA	NA	NA	NA	NA	NA	NA	NA	NA	NA
502	November	Male	8	1	2120	NO	0	0	Zarma_Sonrai	NA	YES	AUTHER	Cold	NA	NA	NA	NA	NA	NA	NA	NA	NA	NA	NA	YES	>= 2 months	NO	NO	Negative	NA	13.314389	2.051782	NA	NA	NO	NA	NA	NA	NA	NA	NA	NA	NA	NA	NA	NA	NA	NA	NA
503	November	Male	9		NA	YES	2	0	Tuareg	NA	NO	NA	NA	NA	NA	NA	NA	NO	NA	NA	NA	NA	NA	NA	YES	>= 2 months	NO	NO	Negative	NA	13.314389	2.051782	NA	NA	NO	NA	NA	NA	NA	NA	NA	NA	NA	NA	NA	NA	NA	NA	NA
504	November	Male	2	1	2450	NO	0	0	Zarma_Sonrai	NA	NO	NA	NA	NA	NA	NA	NA	NO	NA	NA	NA	NA	NA	NA	YES	>= 2 months	NO	NO	Negative	NA	13.314389	2.051782	YES	23F	NO	NA	NA	NA	NA	NA	NA	NA	NA	NA	NA	NA	NA	NA	NA
505	November	Female	2	0	3700	YES	4	1	Zarma_Sonrai	NA	NO	NA	NA	NA	NA	NA	NA	NO	NA	NA	NA	NA	NA	NA	YES	>= 2 months	NO	NO	Negative	NA	13.314389	2.051782	NA	NA	NO	NA	NA	NA	NA	NA	NA	NA	NA	NA	NA	NA	NA	NA	NA
506	November	Male	14	0	3080	YES	4	1	Zarma_Sonrai	NA	YES	AUTHER	Tonsilitis	NA	NA	NA	NA	NO	NA	NA	NA	NA	NA	NA	YES	>= 2 months	NO	NO	Negative	NA	13.314389	2.051782	YES	19F	NO	NA	NA	NA	NA	NA	NA	NA	NA	NA	NA	NA	NA	NA	NA
507	November	Male	4	0	3200	NO	1	1	Hausa	o	YES	AUTHER	Cold	NA	NA	NA	NA	NA	NA	NA	NA	NA	NA	NA	YES	>= 2 months	YES	YES	Negative	NA	13.314389	2.051782	NA	NA	NO	NA	NA	NA	NA	NA	NA	NA	NA	NA	NA	NA	NA	NA	NA
508	November	Female	8		NA	NO	0	0	Tuareg	NA	YES	AUTHER	Gastroenteritis	NA	NA	NA	NA	NA	NA	NA	NA	NA	NA	NA	YES	>= 2 months	YES	YES	Negative	NA	13.314389	2.051782	NA	NA	NO	NA	NA	NA	NA	NA	NA	NA	NA	NA	NA	NA	NA	NA	NA
509	November	Male	3	0	2850	NO	0	0	Zarma_Sonrai	NA	NO	NA	NA	NA	NA	NA	NA	NO	NA	NA	NA	NA	NA	NA	YES	>= 2 months	NO	YES	Negative	NA	13.314389	2.051782	NA	NA	NO	NA	NA	NA	NA	NA	NA	NA	NA	NA	NA	NA	NA	NA	NA
510	November	Male	2	0	3320	YES	3	2	Zarma_Sonrai	NA	NO	NA	NA	NA	NA	NA	NA	NO	NA	NA	NA	NA	NA	NA	YES	>= 2 months	NO	NO	Negative	NA	13.314389	2.051782	NA	NA	NO	NA	NA	NA	NA	NA	NA	NA	NA	NA	NA	NA	NA	NA	NA
511	November	Male	3	0	2850	NO	0	0	Togolese	NA	NO	NA	NA	NA	NA	NA	NA	NO	NA	NA	NA	NA	NA	NA	YES	>= 2 months	NO	NO	Negative	NA	13.314389	2.051782	NA	NA	NO	NA	NA	NA	NA	NA	NA	NA	NA	NA	NA	NA	NA	NA	NA
512	November	Female	3	0	2750	NO	1	0	Zarma_Sonrai	NA	NO	NA	NA	NA	NA	NA	NA	NO	NA	NA	NA	NA	NA	NA	YES	>= 2 months	NO	NO	Negative	NA	13.314389	2.051782	NA	NA	NO	NA	NA	NA	NA	NA	NA	NA	NA	NA	NA	NA	NA	NA	NA
513	November	Female	13	0	2930	YES	4	1	Gurmantche	NA	NO	NA	NA	NA	NA	NA	NA	NO	NA	NA	NA	NA	NA	NA	YES	>= 2 months	NO	NO	Negative	NA	13.314389	2.051782	NA	NA	NO	NA	NA	NA	NA	NA	NA	NA	NA	NA	NA	NA	NA	NA	NA
514	November	Male	3	1	2400	NO	0	0	Gurmantche	NA	NO	NA	NA	NA	NA	NA	NA	NO	NA	NA	NA	NA	NA	NA	YES	>= 2 months	NO	NO	Negative	NA	13.314389	2.051782	NA	NA	NO	NA	NA	NA	NA	NA	NA	NA	NA	NA	NA	NA	NA	NA	NA
515	November	Female	4		NA	NO	0	0	Gurmantche	NA	NO	NA	NA	NA	NA	NA	NA	NO	NA	NA	NA	NA	NA	NA	YES	>= 2 months	NO	NO	Negative	NA	13.314389	2.051782	NA	NA	NO	NA	NA	NA	NA	NA	NA	NA	NA	NA	NA	NA	NA	NA	NA
516	November	Female	2	0	2900	YES	9	1	Hausa	Zarma-Sonrai	NO	NA	NA	NA	NA	NA	NA	NO	NA	NA	NA	NA	NA	NA	YES	< 2 months	NO	YES	S_pneumoniae	S_pneumoniae	13.314389	2.051782	YES	6A/6B/6C/6D	YES	S	26	S	33	S	27	S	29	S	30	R	13	R	9
517	November	Female	4		NA	NO	0	0	Zarma_Sonrai	NA	YES	AUTHER	Cold	NA	NA	NA	NA	NA	NA	NA	NA	NA	NA	NA	YES	>= 2 months	NO	NO	Negative	NA	13.314389	2.051782	NA	NA	NO	NA	NA	NA	NA	NA	NA	NA	NA	NA	NA	NA	NA	NA	NA
518	November	Female	5	0	2550	NO	0	0	Zarma_Sonrai	Peul	NO	NA	NA	NA	NA	NA	NA	NO	NA	NA	NA	NA	NA	NA	YES	>= 2 months	NO	NO	Negative	NA	13.314389	2.051782	NA	NA	NO	NA	NA	NA	NA	NA	NA	NA	NA	NA	NA	NA	NA	NA	NA
519	November	Female	5	0	2950	NO	0	0	Zarma_Sonrai	NA	YES	AUTHER	Gastroenteritis	NA	NA	NA	NA	NA	NA	NA	NA	NA	NA	NA	YES	>= 2 months	NO	YES	S_pneumoniae	S_pneumoniae	13.314389	2.051782	NO	NA	NO	NA	NA	NA	NA	NA	NA	NA	NA	NA	NA	NA	NA	NA	NA
520	November	Female	3	0	2850	YES	2	1	Hausa	NA	NO	NA	NA	NA	NA	NA	NA	NO	NA	NA	NA	NA	NA	NA	YES	>= 2 months	NO	NO	Negative	NA	13.314389	2.051782	NA	NA	NO	NA	NA	NA	NA	NA	NA	NA	NA	NA	NA	NA	NA	NA	NA
521	November	Female	2	0	3430	NO	1	0	Zarma_Sonrai	NA	NO	NA	NA	NA	NA	NA	NA	NO	NA	NA	NA	NA	NA	NA	YES	< 2 months	NO	NO	Negative	NA	13.314389	2.051782	NA	NA	NO	NA	NA	NA	NA	NA	NA	NA	NA	NA	NA	NA	NA	NA	NA
522	November	Male	2	0	3020	NO	1	1	Zarma_Sonrai	NA	NO	NA	NA	NA	NA	NA	NA	NO	NA	NA	NA	NA	NA	NA	YES	>= 2 months	NO	YES	Negative	NA	13.314389	2.051782	NA	NA	NO	NA	NA	NA	NA	NA	NA	NA	NA	NA	NA	NA	NA	NA	NA
523	November	Male	7	0	3720	YES	4	0	Hausa	NA	YES	AUTHER	Cold	NA	NA	NA	NA	YES	Amoxicillin	Last 3 months	NA	NA	NA	NA	YES	>= 2 months	NO	NO	S_pneumoniae	S_pneumoniae	13.314389	2.051782	YES	6A/6B/6C/6D	YES	S	35	S	21	S	20	S	20	S	28	S	30	S	26
524	November	Male	3	0	2600	YES	4	0	Zarma_Sonrai	NA	NA	NA	NA	NA	NA	NA	NA	NA	NA	NA	NA	NA	NA	NA	YES	>= 2 months	NO	NO	S_pneumoniae	S_pneumoniae	13.314389	2.051782	NO	NA	NO	NA	NA	NA	NA	NA	NA	NA	NA	NA	NA	NA	NA	NA	NA
525	November	Female	7		NA	NO	0	0	Hausa	Touareg	NO	NA	NA	NA	NA	NA	NA	NO	NA	NA	NA	NA	NA	NA	YES	>= 2 months	NO	NO	S_pneumoniae	S_pneumoniae	13.314389	2.051782	YES	8	YES	S	35	S	18	S	17	S	17	R	13	S	26	S	24
526	November	Female	10	0	2950	NO	0	0	Zarma_Sonrai	NA	NO	NA	NA	NA	NA	NA	NA	NO	NA	NA	NA	NA	NA	NA	YES	>= 2 months	NO	NO	S_pneumoniae	S_pneumoniae	13.314389	2.051782	YES	34	NO	NA	NA	NA	NA	NA	NA	NA	NA	NA	NA	NA	NA	NA	NA
527	November	Female	4	1	2300	YES	2	2	Zarma_Sonrai	NA	NO	NA	NA	NA	NA	NA	NA	NO	NA	NA	NA	NA	NA	NA	YES	>= 2 months	NO	YES	Negative	NA	13.314389	2.051782	NA	NA	NO	NA	NA	NA	NA	NA	NA	NA	NA	NA	NA	NA	NA	NA	NA
528	November	Female	4	0	2950	YES	2	2	Zarma_Sonrai	NA	NO	NA	NA	NA	NA	NA	NA	NO	NA	NA	NA	NA	NA	NA	YES	>= 2 months	NO	YES	Negative	NA	13.314389	2.051782	NA	NA	NO	NA	NA	NA	NA	NA	NA	NA	NA	NA	NA	NA	NA	NA	NA
529	November	Female	3	0	3180	YES	6	1	Zarma_Sonrai	NA	YES	Bronchitis	NA	NA	NA	NA	NA	YES	Amoxicillin	Last month	NA	NA	NA	NA	YES	>= 2 months	YES	NO	S_pneumoniae	S_pneumoniae	13.314389	2.051782	NO	NA	NO	NA	NA	NA	NA	NA	NA	NA	NA	NA	NA	NA	NA	NA	NA
530	November	Female	8	0	2910	NO	0	0	Zarma_Sonrai	NA	NO	NA	NA	NA	NA	NA	NA	NO	NA	NA	NA	NA	NA	NA	YES	>= 2 months	NO	NO	S_pneumoniae	S_pneumoniae	13.314389	2.051782	YES	19A	YES	S	28	S	20	S	20	S	20	S	28	S	29	S	26
531	November	Male	8		NA	NO	0	0	Fulan	NA	YES	AUTHER	Gastroenteritis	NA	NA	NA	NA	NA	NA	NA	NA	NA	NA	NA	YES	>= 2 months	NO	NO	Negative	NA	13.314389	2.051782	NA	NA	NO	NA	NA	NA	NA	NA	NA	NA	NA	NA	NA	NA	NA	NA	NA
532	November	Male	4		NA	YES	4	1	Gurmantche	NA	NO	NA	NA	NA	NA	NA	NA	NO	NA	NA	NA	NA	NA	NA	YES	>= 2 months	NO	YES	Negative	NA	13.314389	2.051782	NA	NA	NO	NA	NA	NA	NA	NA	NA	NA	NA	NA	NA	NA	NA	NA	NA
533	November	Male	1	0	3600	NO	1	0	Zarma_Sonrai	NA	NO	NA	NA	NA	NA	NA	NA	NO	NA	NA	NA	NA	NA	NA	YES	>= 2 months	NO	NO	Negative	NA	13.314389	2.051782	NA	NA	NO	NA	NA	NA	NA	NA	NA	NA	NA	NA	NA	NA	NA	NA	NA
534	November	Female	15	0	3150	NO	1	0	Zarma_Sonrai	NA	YES	AUTHER	Cold	NA	NA	NA	NA	YES	Cotrimoxazole	Last 7 days	NA	NA	NA	NA	YES	>= 2 months	YES	YES	Negative	NA	13.314389	2.051782	NA	NA	NO	NA	NA	NA	NA	NA	NA	NA	NA	NA	NA	NA	NA	NA	NA
535	November	Female	6	0	3050	NO	0	0	Zarma_Sonrai	NA	NO	NA	NA	NA	NA	NA	NA	NO	NA	NA	NA	NA	NA	NA	YES	>= 2 months	NO	YES	Negative	NA	13.314389	2.051782	NA	NA	NO	NA	NA	NA	NA	NA	NA	NA	NA	NA	NA	NA	NA	NA	NA
536	November	Male	4	0	3090	YES	4	1	Zarma_Sonrai	NA	NO	NA	NA	NA	NA	NA	NA	NO	NA	NA	NA	NA	NA	NA	YES	>= 2 months	NO	YES	S_pneumoniae	S_pneumoniae	13.314389	2.051782	NO	NA	NO	NA	NA	NA	NA	NA	NA	NA	NA	NA	NA	NA	NA	NA	NA
537	November	Female	12	1	2300	NO	1	1	Zarma_Sonrai	NA	YES	AUTHER	Cold	NA	NA	NA	NA	YES	Cotrimoxazole	Last 3 months	NA	NA	NA	NA	YES	>= 2 months	NO	YES	S_pneumoniae	S_pneumoniae	13.314389	2.051782	NO	NA	NO	NA	NA	NA	NA	NA	NA	NA	NA	NA	NA	NA	NA	NA	NA
538	November	Male	1	0	2940	NO	1	0	Hausa	NA	NO	NA	NA	NA	NA	NA	NA	NO	NA	NA	NA	NA	NA	NA	YES	>= 2 months	NO	NO	Negative	NA	13.314389	2.051782	NA	NA	NO	NA	NA	NA	NA	NA	NA	NA	NA	NA	NA	NA	NA	NA	NA
539	November	Male	1	0	2940	NO	0	0	Zarma_Sonrai	Peul	NO	NA	NA	NA	NA	NA	NA	NO	NA	NA	NA	NA	NA	NA	YES	>= 2 months	NO	NO	Negative	NA	13.314389	2.051782	NA	NA	NO	NA	NA	NA	NA	NA	NA	NA	NA	NA	NA	NA	NA	NA	NA
540	November	Female	2	0	2900	NO	0	0	Zarma_Sonrai	Haoussa	YES	AUTHER	Boil	NA	NA	NA	NA	YES	Amoxicillin	Last 3 months	NA	NA	NA	NA	YES	>= 2 months	NO	NO	Negative	NA	13.314389	2.051782	NA	NA	NO	NA	NA	NA	NA	NA	NA	NA	NA	NA	NA	NA	NA	NA	NA
541	November	Male	3	1	2200	NO	0	0	Zarma_Sonrai	Peul	YES	AUTHER	Cold	NA	NA	NA	NA	NO	NA	NA	NA	NA	NA	NA	YES	>= 2 months	YES	YES	Negative	NA	13.314389	2.051782	YES	23B	NO	NA	NA	NA	NA	NA	NA	NA	NA	NA	NA	NA	NA	NA	NA
542	November	Female	17	0	3700	NO	0	0	NA	NA	YES	AUTHER	Cold	NA	NA	NA	NA	NA	NA	NA	NA	NA	NA	NA	YES	>= 2 months	NO	NO	Negative	NA	13.314389	2.051782	YES	19A	NO	NA	NA	NA	NA	NA	NA	NA	NA	NA	NA	NA	NA	NA	NA
543	November	Female	11	0	3300	YES	2	1	Zarma_Sonrai	Peul	YES	AUTHER	Cold	NA	NA	NA	NA	NA	NA	NA	NA	NA	NA	NA	YES	>= 2 months	NO	NO	S_pneumoniae	S_pneumoniae	13.314389	2.051782	NO	NA	NO	NA	NA	NA	NA	NA	NA	NA	NA	NA	NA	NA	NA	NA	NA
544	November	Female	9	0	3090	NO	1	0	Burkinabe	NA	YES	AUTHER	Cold	NA	NA	NA	NA	NA	NA	NA	NA	NA	NA	NA	YES	>= 2 months	NO	YES	S_pneumoniae	S_pneumoniae	13.314389	2.051782	YES	6A/6B/6C/6D	YES	S	30	S	20	S	20	S	20	S	28	S	30	S	26
545	November	Male	4	0	2800	NO	1	1	Fulan	NA	YES	AUTHER	Cold	NA	NA	NA	NA	NA	NA	NA	NA	NA	NA	NA	YES	>= 2 months	YES	NO	Negative	NA	13.314389	2.051782	NA	NA	NO	NA	NA	NA	NA	NA	NA	NA	NA	NA	NA	NA	NA	NA	NA
546	November	Male	5	0	3500	NO	1	1	Hausa	Peul	NO	NA	NA	NA	NA	NA	NA	NO	NA	NA	NA	NA	NA	NA	YES	>= 2 months	NO	YES	S_pneumoniae	S_pneumoniae	13.314389	2.051782	NO	NA	NO	NA	NA	NA	NA	NA	NA	NA	NA	NA	NA	NA	NA	NA	NA
547	November	Male	4	0	3100	NO	0	0	Zarma_Sonrai	NA	YES	AUTHER	Cold	NA	NA	NA	NA	NO	NA	NA	NA	NA	NA	NA	YES	>= 2 months	NO	YES	Negative	NA	13.314389	2.051782	NA	NA	NO	NA	NA	NA	NA	NA	NA	NA	NA	NA	NA	NA	NA	NA	NA
548	November	Male	3	0	3580	YES	3	2	Zarma_Sonrai	Haoussa	YES	AUTHER	Cold	NA	NA	NA	NA	NA	NA	NA	NA	NA	NA	NA	YES	>= 2 months	NO	NO	Negative	NA	13.314389	2.051782	NA	NA	NO	NA	NA	NA	NA	NA	NA	NA	NA	NA	NA	NA	NA	NA	NA
549	November	Male	4	0	3000	NO	0	0	Hausa	NA	YES	AUTHER	Diarrhoea	NA	NA	NA	NA	NO	NA	NA	NA	NA	NA	NA	YES	>= 2 months	NO	NO	S_pneumoniae	S_pneumoniae	13.314389	2.051782	YES	19A	YES	S	30	S	20	S	23	S	19	S	26	S	29	S	26
550	November	Female	14		NA	YES	3	2	Tuareg	NA	NO	NA	NA	NA	NA	NA	NA	NO	NA	NA	NA	NA	NA	NA	YES	>= 2 months	NO	YES	Negative	NA	13.314389	2.051782	NA	NA	NO	NA	NA	NA	NA	NA	NA	NA	NA	NA	NA	NA	NA	NA	NA
551	November	Male	5	0	3200	NO	0	0	Hausa	Zarma-Sonrai	YES	AUTHER	Cold	NA	NA	NA	NA	YES	Amoxicillin	Last month	NA	NA	NA	NA	YES	>= 2 months	YES	NO	Negative	NA	13.314389	2.051782	NA	NA	NO	NA	NA	NA	NA	NA	NA	NA	NA	NA	NA	NA	NA	NA	NA
552	November	Male	15	0	2550	NO	0	0	Zarma_Sonrai	NA	YES	AUTHER	Cold	NA	NA	NA	NA	YES	Cotrimoxazole	Last 7 days	NA	NA	NA	NA	YES	>= 2 months	NO	NO	Negative	NA	13.314389	2.051782	NA	NA	NO	NA	NA	NA	NA	NA	NA	NA	NA	NA	NA	NA	NA	NA	NA
553	November	Male	7	0	2800	YES	2	0	Hausa	Zarma-Sonrai	YES	AUTHER	Diarrhoea	NA	NA	NA	NA	YES	Cotrimoxazole	Last 3 months	NA	NA	NA	NA	YES	>= 2 months	NO	NO	Negative	NA	13.314389	2.051782	NA	NA	NO	NA	NA	NA	NA	NA	NA	NA	NA	NA	NA	NA	NA	NA	NA
554	November	Male	1	1	2000	NO	1	0	Zarma_Sonrai	NA	YES	AUTHER	Cold	NA	NA	NA	NA	NO	NA	NA	NA	NA	NA	NA	YES	< 2 months	NO	NO	Negative	NA	13.314389	2.051782	NA	NA	NO	NA	NA	NA	NA	NA	NA	NA	NA	NA	NA	NA	NA	NA	NA
555	November	Female	2	0	3340	NO	0	0	Tuareg	NA	YES	AUTHER	Cold	NA	NA	NA	NA	YES	Amoxicillin	Last month	NA	NA	NA	NA	YES	>= 2 months	NO	YES	S_pneumoniae	S_pneumoniae	13.314389	2.051782	YES	13	YES	S	36	S	27	S	27	S	25	S	33	S	32	S	29
556	November	Female	2	0	2540	YES	2	2	Zarma_Sonrai	NA	YES	AUTHER	Cold	NA	NA	NA	NA	NA	NA	NA	NA	NA	NA	NA	YES	>= 2 months	NO	NO	S_pneumoniae	S_pneumoniae	13.314389	2.051782	NO	NA	NO	NA	NA	NA	NA	NA	NA	NA	NA	NA	NA	NA	NA	NA	NA
557	November	Male	1	0	3200	NO	1	1	Burkinabe	NA	NO	NA	NA	NA	NA	NA	NA	NO	NA	NA	NA	NA	NA	NA	YES	>= 2 months	NO	NO	S_pneumoniae	S_pneumoniae	13.314389	2.051782	YES	19F	YES	R	18	S	27	S	25	S	25	S	30	S	30	S	26
558	November	Female	6	0	2500	NO	1	1	Zarma_Sonrai	Haoussa	NO	NA	NA	NA	NA	NA	NA	NO	NA	NA	NA	NA	NA	NA	YES	>= 2 months	NO	NO	S_pneumoniae	S_pneumoniae	13.314389	2.051782	YES	19F	NO	NA	NA	NA	NA	NA	NA	NA	NA	NA	NA	NA	NA	NA	NA
559	November	Male	2	0	3100	NO	0	0	Zarma_Sonrai	NA	NO	NA	NA	NA	NA	NA	NA	NO	NA	NA	NA	NA	NA	NA	YES	>= 2 months	NO	NO	Negative	NA	13.314389	2.051782	NA	NA	NO	NA	NA	NA	NA	NA	NA	NA	NA	NA	NA	NA	NA	NA	NA
560	November	Male	7	1	2100	NO	0	0	Zarma_Sonrai	NA	NO	NA	NA	NA	NA	NA	NA	NO	NA	NA	NA	NA	NA	NA	YES	>= 2 months	NO	NO	Negative	NA	13.314389	2.051782	NA	NA	NO	NA	NA	NA	NA	NA	NA	NA	NA	NA	NA	NA	NA	NA	NA
561	November	Female	4	0	3740	YES	2	1	Zarma_Sonrai	NA	NO	NA	NA	NA	NA	NA	NA	NO	NA	NA	NA	NA	NA	NA	YES	>= 2 months	NO	YES	S_pneumoniae	S_pneumoniae	13.314389	2.051782	NO	NA	NO	NA	NA	NA	NA	NA	NA	NA	NA	NA	NA	NA	NA	NA	NA
562	November	Male	2	0	3000	NO	0	0	Zarma_Sonrai	NA	NO	NA	NA	NA	NA	NA	NA	NO	NA	NA	NA	NA	NA	NA	NO	NO	YES	NO	Negative	NA	13.314389	2.051782	NA	NA	NO	NA	NA	NA	NA	NA	NA	NA	NA	NA	NA	NA	NA	NA	NA
563	November	Male	2	0	3100	YES	3	3	Zarma_Sonrai	NA	NO	NA	NA	NA	NA	NA	NA	NO	NA	NA	NA	NA	NA	NA	YES	>= 2 months	NO	YES	Negative	NA	13.314389	2.051782	NA	NA	NO	NA	NA	NA	NA	NA	NA	NA	NA	NA	NA	NA	NA	NA	NA
564	November	Male	14	1	2300	NO	0	0	Zarma_Sonrai	Beninois	YES	AUTHER	Cold	NA	NA	NA	NA	NO	NA	NA	NA	NA	NA	NA	YES	>= 2 months	NO	YES	S_pneumoniae	S_pneumoniae	13.314389	2.051782	YES	PCR-NT	NO	NA	NA	NA	NA	NA	NA	NA	NA	NA	NA	NA	NA	NA	NA
565	November	Female	1	0	3360	NO	0	0	Hausa	Zarma-Sonrai	NO	NA	NA	NA	NA	NA	NA	NO	NA	NA	NA	NA	NA	NA	YES	>= 2 months	NO	NO	Negative	NA	13.314389	2.051782	NA	NA	NO	NA	NA	NA	NA	NA	NA	NA	NA	NA	NA	NA	NA	NA	NA
566	November	Male	8	0	2900	YES	3	0	Burkinabe	NA	NO	NA	NA	NA	NA	NA	NA	NO	NA	NA	NA	NA	NA	NA	YES	>= 2 months	NO	YES	S_pneumoniae	S_pneumoniae	13.314389	2.051782	NO	NA	NO	NA	NA	NA	NA	NA	NA	NA	NA	NA	NA	NA	NA	NA	NA
567	November	Female	15	0	3350	YES	4	1	Burkinabe	NA	NO	NA	NA	NA	NA	NA	NA	NO	NA	NA	NA	NA	NA	NA	YES	>= 2 months	NO	YES	S_pneumoniae	S_pneumoniae	13.314389	2.051782	YES	PCR-NT	NO	NA	NA	NA	NA	NA	NA	NA	NA	NA	NA	NA	NA	NA	NA
568	November	Male	4	0	3250	NO	1	1	Hausa	NA	YES	AUTHER	Cold	NA	NA	NA	NA	NA	NA	NA	NA	NA	NA	NA	YES	>= 2 months	NO	NO	S_pneumoniae	S_pneumoniae	13.314389	2.051782	YES	19A	NO	NA	NA	NA	NA	NA	NA	NA	NA	NA	NA	NA	NA	NA	NA
569	November	Male	1	0	3280	NO	1	1	Zarma_Sonrai	Haoussa	NO	NA	NA	NA	NA	NA	NA	NO	NA	NA	NA	NA	NA	NA	YES	>= 2 months	NO	NO	S_pneumoniae	S_pneumoniae	13.314389	2.051782	YES	25F/38	YES	S	32	S	35	S	29	S	2	S	35	R	19	S	33
570	November	Female	4	0	3100	NO	1	1	Hausa	Touareg	NO	NA	NA	NA	NA	NA	NA	NO	NA	NA	NA	NA	NA	NA	YES	>= 2 months	NO	YES	S_pneumoniae	S_pneumoniae	13.314389	2.051782	NO	NA	NO	NA	NA	NA	NA	NA	NA	NA	NA	NA	NA	NA	NA	NA	NA
571	November	Male	17	0	3360	NO	1	1	Hausa	Zarma-Sonrai	YES	AUTHER	Cold	NA	NA	NA	NA	YES	Cotrimoxazole	Last 7 days	NA	NA	NA	NA	YES	>= 2 months	NO	NO	Negative	NA	13.314389	2.051782	NA	NA	NO	NA	NA	NA	NA	NA	NA	NA	NA	NA	NA	NA	NA	NA	NA
572	November	Female	18		NA	NO	0	0	Zarma_Sonrai	NA	YES	AUTHER	Cold	NA	NA	NA	NA	NO	NA	NA	NA	NA	NA	NA	NO	NO	NO	NO	Negative	NA	13.314389	2.051782	NA	NA	NO	NA	NA	NA	NA	NA	NA	NA	NA	NA	NA	NA	NA	NA	NA
573	November	Female	4	0	2700	YES	2	2	Zarma_Sonrai	Touareg	YES	AUTHER	Cold	NA	NA	NA	NA	YES	Cotrimoxazole	Last 7 days	NA	NA	NA	NA	YES	>= 2 months	NO	YES	S_pneumoniae	S_pneumoniae	13.314389	2.051782	YES	19F	YES	S	35	S	30	S	30	S	29	S	35	S	35	S	33
574	November	Male	17		NA	NO	0	0	Beninois	NA	NO	NA	NA	NA	NA	NA	NA	NO	NA	NA	NA	NA	NA	NA	YES	>= 2 months	NO	NO	S_pneumoniae	S_pneumoniae	13.314389	2.051782	NO	NA	NO	NA	NA	NA	NA	NA	NA	NA	NA	NA	NA	NA	NA	NA	NA
575	November	Male	10		NA	YES	10	1	Zarma_Sonrai	NA	NO	NA	NA	NA	NA	NA	NA	NO	NA	NA	NA	NA	NA	NA	YES	>= 2 months	NO	NO	S_pneumoniae	S_pneumoniae	13.314389	2.051782	YES	12F/(12A/44/46)	NO	NA	NA	NA	NA	NA	NA	NA	NA	NA	NA	NA	NA	NA	NA
576	November	Male	5	1	1760	NO	0	0	Tuareg	Malien	NO	NA	NA	NA	NA	NA	NA	NO	NA	NA	NA	NA	NA	NA	YES	>= 2 months	NO	NO	S_pneumoniae	S_pneumoniae	13.314389	2.051782	YES	19A	YES	S	26	S	20	S	20	S	19	S	26	S	27	S	26
577	November	Male	5	0	3100	NO	0	0	Hausa	NA	NO	NA	NA	NA	NA	NA	NA	NO	NA	NA	NA	NA	NA	NA	YES	>= 2 months	NO	NO	Negative	NA	13.314389	2.051782	NA	NA	NO	NA	NA	NA	NA	NA	NA	NA	NA	NA	NA	NA	NA	NA	NA
578	November	Male	8	0	3280	NO	1	1	Zarma_Sonrai	NA	NO	NA	NA	NA	NA	NA	NA	NO	NA	NA	NA	NA	NA	NA	YES	>= 2 months	NO	NO	S_pneumoniae	S_pneumoniae	13.314389	2.051782	YES	19F	NO	NA	NA	NA	NA	NA	NA	NA	NA	NA	NA	NA	NA	NA	NA
579	November	Male	2		NA	NO	0	0	Hausa	NA	NO	NA	NA	NA	NA	NA	NA	NO	NA	NA	NA	NA	NA	NA	YES	>= 2 months	NO	YES	Negative	NA	13.314389	2.051782	NO	NA	NO	NA	NA	NA	NA	NA	NA	NA	NA	NA	NA	NA	NA	NA	NA
580	November	Female	4	0	3400	YES	4	2	Zarma_Sonrai	NA	NO	NA	NA	NA	NA	NA	NA	NO	NA	NA	NA	NA	NA	NA	YES	>= 2 months	NO	NO	S_pneumoniae	S_pneumoniae	13.314389	2.051782	NO	NA	NO	NA	NA	NA	NA	NA	NA	NA	NA	NA	NA	NA	NA	NA	NA
581	November	Male	8	0	3500	NO	1	1	Zarma_Sonrai	Haoussa	NO	NA	NA	NA	NA	NA	NA	NO	NA	NA	NA	NA	NA	NA	YES	>= 2 months	NO	YES	S_pneumoniae	S_pneumoniae	13.314389	2.051782	YES	14	NO	NA	NA	NA	NA	NA	NA	NA	NA	NA	NA	NA	NA	NA	NA
582	November	Male	4	0	3500	YES	2	1	Zarma_Sonrai	NA	YES	AUTHER	Cold	NA	NA	NA	NA	NA	NA	NA	NA	NA	NA	NA	YES	>= 2 months	NO	NO	S_pneumoniae	S_pneumoniae	13.314389	2.051782	NO	NA	NO	NA	NA	NA	NA	NA	NA	NA	NA	NA	NA	NA	NA	NA	NA
583	November	Male	4	0	3430	YES	8	1	Zarma_Sonrai	NA	NO	NA	NA	NA	NA	NA	NA	NO	NA	NA	NA	NA	NA	NA	YES	>= 2 months	NO	YES	S_pneumoniae	S_pneumoniae	13.314389	2.051782	YES	23F	YES	S	42	S	27	S	26	S	26	S	39	S	33	S	30
584	November	Male	3	0	3310	YES	2	1	Fulan	NA	NO	NA	NA	NA	NA	NA	NA	NO	NA	NA	NA	NA	NA	NA	YES	>= 2 months	NO	NO	Negative	NA	13.314389	2.051782	NA	NA	NO	NA	NA	NA	NA	NA	NA	NA	NA	NA	NA	NA	NA	NA	NA
585	November	Female	4	0	2660	NO	0	0	Zarma_Sonrai	NA	YES	AUTHER	Cold	NA	NA	NA	NA	YES	Amoxicillin	Last 7 days	NA	NA	NA	NA	YES	>= 2 months	YES	YES	Negative	NA	13.314389	2.051782	NA	NA	NO	NA	NA	NA	NA	NA	NA	NA	NA	NA	NA	NA	NA	NA	NA
586	November	Female	6	0	2500	YES	2	2	Zarma_Sonrai	NA	NO	NA	NA	NA	NA	NA	NA	NO	NA	NA	NA	NA	NA	NA	YES	>= 2 months	NO	NO	S_pneumoniae	S_pneumoniae	13.314389	2.051782	YES	16F	NO	NA	NA	NA	NA	NA	NA	NA	NA	NA	NA	NA	NA	NA	NA
587	November	Female	4	0	3160	NO	0	0	Kanouri	NA	NO	NA	NA	NA	NA	NA	NA	NO	NA	NA	NA	NA	NA	NA	YES	>= 2 months	NO	YES	Negative	NA	13.314389	2.051782	NA	NA	NO	NA	NA	NA	NA	NA	NA	NA	NA	NA	NA	NA	NA	NA	NA
588	November	Female	12		NA	YES	3	2	Zarma_Sonrai	NA	NO	NA	NA	NA	NA	NA	NA	NO	NA	NA	NA	NA	NA	NA	YES	>= 2 months	NO	YES	S_pneumoniae	S_pneumoniae	13.314389	2.051782	NO	NA	NO	NA	NA	NA	NA	NA	NA	NA	NA	NA	NA	NA	NA	NA	NA
589	November	Female	2	0	3250	YES	4	1	Hausa	NA	YES	AUTHER	Cold	NA	NA	NA	NA	YES	Amoxicillin	Last 7 days	NA	NA	NA	NA	YES	>= 2 months	NO	YES	S_pneumoniae	S_pneumoniae	13.314389	2.051782	NO	NA	NO	NA	NA	NA	NA	NA	NA	NA	NA	NA	NA	NA	NA	NA	NA
590	November	Male	7	0	2850	NO	0	0	Zarma_Sonrai	NA	YES	AUTHER	Cold	NA	NA	NA	NA	NO	NA	NA	NA	NA	NA	NA	YES	>= 2 months	NO	YES	S_pneumoniae	S_pneumoniae	13.314389	2.051782	YES	17F	NO	NA	NA	NA	NA	NA	NA	NA	NA	NA	NA	NA	NA	NA	NA
591	November	Female	17	0	3450	NO	1	1	Zarma_Sonrai	NA	NO	NA	NA	NA	NA	NA	NA	NO	NA	NA	NA	NA	NA	NA	YES	>= 2 months	NO	YES	S_pneumoniae	S_pneumoniae	13.314389	2.051782	YES	25F/38	NO	NA	NA	NA	NA	NA	NA	NA	NA	NA	NA	NA	NA	NA	NA
592	November	Male	3		NA	NO	1	1	Zarma_Sonrai	NA	YES	AUTHER	Cold	NA	NA	NA	NA	NA	NA	NA	NA	NA	NA	NA	YES	>= 2 months	NO	NO	Negative	NA	13.314389	2.051782	NA	NA	NO	NA	NA	NA	NA	NA	NA	NA	NA	NA	NA	NA	NA	NA	NA
593	November	Male	4		NA	YES	2	1	Zarma_Sonrai	NA	YES	AUTHER	Cold	NA	NA	NA	NA	NA	NA	NA	NA	NA	NA	NA	YES	>= 2 months	NO	NO	S_pneumoniae	S_pneumoniae	13.314389	2.051782	YES	18/(18A/18B/18C/18F)	YES	S	36	S	27	S	26	S	27	S	31	S	32	S	30
594	December	Female	4	0	3500	NO	0	0	Zarma_Sonrai	NA	NO	NA	NA	NA	NA	NA	NA	NO	NA	NA	NA	NA	NA	NA	YES	>= 2 months	NO	YES	S_pneumoniae	S_pneumoniae	13.314389	2.051782	YES	23F	YES	S	36	S	28	S	35	S	23	S	30	S	35	S	31
595	December	Female	14	0	3200	YES	2	1	Hausa	NA	YES	AUTHER	Cold	NA	NA	NA	NA	YES	Amoxicillin	Last 3 months	NA	NA	NA	NA	YES	>= 2 months	YES	NO	S_pneumoniae	S_pneumoniae	13.314389	2.051782	YES	14	NO	NA	NA	NA	NA	NA	NA	NA	NA	NA	NA	NA	NA	NA	NA
596	December	Female	7	0	3020	YES	2	1	Zarma_Sonrai	NA	YES	AUTHER	Cold	NA	NA	NA	NA	NA	NA	NA	NA	NA	NA	NA	YES	>= 2 months	NO	YES	S_pneumoniae	S_pneumoniae	13.314389	2.051782	NO	NA	NO	NA	NA	NA	NA	NA	NA	NA	NA	NA	NA	NA	NA	NA	NA
597	December	Female	8	0	3150	YES	5	0	Zarma_Sonrai	NA	YES	AUTHER	Cold	NA	NA	NA	NA	YES	Cotrimoxazole	Last 3 months	NA	NA	NA	NA	YES	>= 2 months	NO	NO	S_pneumoniae	S_pneumoniae	13.314389	2.051782	YES	1	YES	S	30	S	22	S	22	S	21	S	28	S	29	S	26
598	December	Female	5	1	1320	NO	1	1	Zarma_Sonrai	NA	YES	Bronchitis	NA	NA	NA	NA	NA	YES	Amoxicillin	Last month	NA	NA	NA	NA	YES	>= 2 months	NO	NO	Negative	NA	13.314389	2.051782	NA	NA	NO	NA	NA	NA	NA	NA	NA	NA	NA	NA	NA	NA	NA	NA	NA
599	December	Female	7	0	3350	YES	6	1	Zarma_Sonrai	NA	NO	NA	NA	NA	NA	NA	NA	NO	NA	NA	NA	NA	NA	NA	YES	>= 2 months	NO	NO	S_pneumoniae	S_pneumoniae	13.314389	2.051782	YES	16F	NO	NA	NA	NA	NA	NA	NA	NA	NA	NA	NA	NA	NA	NA	NA
600	December	Female	4	0	2500	NO	0	0	OTHERS	NA	NO	NA	NA	NA	NA	NA	NA	NO	NA	NA	NA	NA	NA	NA	YES	>= 2 months	NO	NO	S_pneumoniae	S_pneumoniae	13.314389	2.051782	NO	NA	NO	NA	NA	NA	NA	NA	NA	NA	NA	NA	NA	NA	NA	NA	NA
601	December	Male	2	0	3800	YES	7	2	Burkinabe	NA	NO	NA	NA	NA	NA	NA	NA	NO	NA	NA	NA	NA	NA	NA	YES	>= 2 months	NO	NO	Negative	NA	13.314389	2.051782	NA	NA	NO	NA	NA	NA	NA	NA	NA	NA	NA	NA	NA	NA	NA	NA	NA
602	December	Female	2	0	3600	YES	6	1	Zarma_Sonrai	NA	NO	NA	NA	NA	NA	NA	NA	NO	NA	NA	NA	NA	NA	NA	YES	>= 2 months	NO	YES	S_pneumoniae	S_pneumoniae	13.314389	2.051782	YES	19F	YES	S	39	S	27	S	24	S	24	S	29	S	34	S	31
603	December	Male	2	0	3150	YES	2	2	Hausa	NA	YES	AUTHER	Cold	NA	NA	NA	NA	YES	Cotrimoxazole	Last month	NA	NA	NA	NA	YES	< 2 months	NO	NO	S_pneumoniae	S_pneumoniae	13.314389	2.051782	YES	23B	NO	NA	NA	NA	NA	NA	NA	NA	NA	NA	NA	NA	NA	NA	NA
604	December	Male	4	0	2500	NO	0	0	Zarma_Sonrai	NA	YES	AUTHER	Cold	NA	NA	NA	NA	NA	NA	NA	NA	NA	NA	NA	YES	>= 2 months	NO	NO	Negative	NA	13.314389	2.051782	NA	NA	NO	NA	NA	NA	NA	NA	NA	NA	NA	NA	NA	NA	NA	NA	NA
605	December	Male	2	0	3000	NO	0	0	Hausa	NA	YES	AUTHER	Cold	NA	NA	NA	NA	NO	NA	NA	NA	NA	NA	NA	YES	< 2 months	NO	NO	Negative	NA	13.314389	2.051782	NA	NA	NO	NA	NA	NA	NA	NA	NA	NA	NA	NA	NA	NA	NA	NA	NA
606	December	Female	4	0	2600	NO	1	1	Hausa	NA	YES	AUTHER	Cold	NA	NA	NA	NA	YES	Cotrimoxazole	Last 7 days	NA	NA	NA	NA	YES	>= 2 months	NO	NO	S_pneumoniae	S_pneumoniae	13.314389	2.051782	NO	NA	NO	NA	NA	NA	NA	NA	NA	NA	NA	NA	NA	NA	NA	NA	NA
607	December	Female	3	0	2770	YES	7	0	Kanouri	NA	NO	NA	NA	NA	NA	NA	NA	NO	NA	NA	NA	NA	NA	NA	YES	>= 2 months	NO	NO	Negative	NA	13.314389	2.051782	NA	NA	NO	NA	NA	NA	NA	NA	NA	NA	NA	NA	NA	NA	NA	NA	NA
608	December	Female	6	0	3100	NO	1	1	Zarma_Sonrai	NA	NO	NA	NA	NA	NA	NA	NA	NO	NA	NA	NA	NA	NA	NA	YES	>= 2 months	NO	NO	S_pneumoniae	S_pneumoniae	13.314389	2.051782	NO	NA	NO	NA	NA	NA	NA	NA	NA	NA	NA	NA	NA	NA	NA	NA	NA
609	December	Male	4	0	3000	YES	4	1	Hausa	Zarma-Sonrai	NO	NA	NA	NA	NA	NA	NA	NO	NA	NA	NA	NA	NA	NA	YES	>= 2 months	NO	NO	S_pneumoniae	S_pneumoniae	13.314389	2.051782	YES	23F	YES	S	37	S	26	S	29	S	27	S	32	S	33	S	35
610	December	Male	8	0	3200	YES	2	1	Togolese	NA	YES	AUTHER	Malaria	NA	NA	NA	NA	NA	NA	NA	NA	NA	NA	NA	YES	>= 2 months	NO	NO	S_pneumoniae	S_pneumoniae	13.314389	2.051782	NO	NA	NO	NA	NA	NA	NA	NA	NA	NA	NA	NA	NA	NA	NA	NA	NA
611	December	Female	4	0	2850	NO	0	0	Tuareg	NA	YES	AUTHER	Cold	NA	NA	NA	NA	NO	NA	NA	NA	NA	NA	NA	YES	>= 2 months	NO	NO	S_pneumoniae	S_pneumoniae	13.314389	2.051782	NO	NA	NO	NA	NA	NA	NA	NA	NA	NA	NA	NA	NA	NA	NA	NA	NA
612	December	Female	2	0	3000	NO	0	0	Hausa	Zarma-Sonrai	NO	NA	NA	NA	NA	NA	NA	NO	NA	NA	NA	NA	NA	NA	YES	< 2 months	NO	NO	Negative	NA	13.314389	2.051782	NA	NA	NO	NA	NA	NA	NA	NA	NA	NA	NA	NA	NA	NA	NA	NA	NA
613	December	Male	3		NA	YES	2	2	Kanouri	NA	NO	NA	NA	NA	NA	NA	NA	NO	NA	NA	NA	NA	NA	NA	YES	>= 2 months	NO	NO	S_pneumoniae	S_pneumoniae	13.314389	2.051782	YES	PCR-NT	NO	NA	NA	NA	NA	NA	NA	NA	NA	NA	NA	NA	NA	NA	NA
614	December	Female	6	0	3150	YES	2	1	Hausa	NA	NO	NA	NA	NA	NA	NA	NA	NO	NA	NA	NA	NA	NA	NA	YES	>= 2 months	NO	NO	S_pneumoniae	S_pneumoniae	13.314389	2.051782	NO	NA	NO	NA	NA	NA	NA	NA	NA	NA	NA	NA	NA	NA	NA	NA	NA
615	December	Male	2	0	3120	YES	3	2	Hausa	Zarma-Sonrai	NO	NA	NA	NA	NA	NA	NA	NO	NA	NA	NA	NA	NA	NA	YES	>= 2 months	NO	NO	S_pneumoniae	S_pneumoniae	13.314389	2.051782	NO	NA	NO	NA	NA	NA	NA	NA	NA	NA	NA	NA	NA	NA	NA	NA	NA
616	December	Female	15	0	2550	NO	0	0	Hausa	NA	YES	AUTHER	Gastroenteritis	NA	NA	NA	NA	NO	NA	NA	NA	NA	NA	NA	YES	>= 2 months	NO	NO	Negative	NA	13.314389	2.051782	NA	NA	NO	NA	NA	NA	NA	NA	NA	NA	NA	NA	NA	NA	NA	NA	NA
617	December	Male	3		NA	NO	1	1	Tuareg	NA	NO	NA	NA	NA	NA	NA	NA	NO	NA	NA	NA	NA	NA	NA	YES	>= 2 months	NO	YES	Negative	NA	13.314389	2.051782	NA	NA	NO	NA	NA	NA	NA	NA	NA	NA	NA	NA	NA	NA	NA	NA	NA
618	December	Female	7	0	2700	YES	2	1	Hausa	NA	YES	AUTHER	Cold	NA	NA	NA	NA	NA	NA	NA	NA	NA	NA	NA	YES	>= 2 months	NO	YES	S_pneumoniae	S_pneumoniae	13.314389	2.051782	YES	PCR-NT	NO	NA	NA	NA	NA	NA	NA	NA	NA	NA	NA	NA	NA	NA	NA
619	December	Female	2	0	3260	NO	1	0	Tuareg	NA	NO	NA	NA	NA	NA	NA	NA	NO	NA	NA	NA	NA	NA	NA	YES	>= 2 months	NO	NO	S_pneumoniae	S_pneumoniae	13.314389	2.051782	YES	34	YES	S	37	S	26	S	28	S	28	S	35	S	35	S	35
620	December	Female	9	0	2880	YES	2	2	OTHERS	NA	YES	AUTHER	Cold	NA	NA	NA	NA	NA	NA	NA	NA	NA	NA	NA	YES	>= 2 months	NO	NO	S_pneumoniae	S_pneumoniae	13.314389	2.051782	NO	NA	NO	NA	NA	NA	NA	NA	NA	NA	NA	NA	NA	NA	NA	NA	NA
621	December	Female	2	0	2800	YES	2	2	Hausa	Zarma-Sonrai	YES	AUTHER	Cold	NA	NA	NA	NA	NO	NA	NA	NA	NA	NA	NA	YES	< 2 months	NO	NO	Negative	NA	13.314389	2.051782	NA	NA	NO	NA	NA	NA	NA	NA	NA	NA	NA	NA	NA	NA	NA	NA	NA
622	December	Male	4	0	3050	NO	1	1	OTHERS	Peul	NO	NA	NA	NA	NA	NA	NA	NO	NA	NA	NA	NA	NA	NA	YES	>= 2 months	NO	NO	Negative	NA	13.314389	2.051782	NA	NA	NO	NA	NA	NA	NA	NA	NA	NA	NA	NA	NA	NA	NA	NA	NA
623	December	Female	3	0	3800	YES	8	4	Hausa	Zarma-Sonrai	NO	NA	NA	NA	NA	NA	NA	NO	NA	NA	NA	NA	NA	NA	YES	>= 2 months	NO	YES	Negative	NA	13.314389	2.051782	NA	NA	NO	NA	NA	NA	NA	NA	NA	NA	NA	NA	NA	NA	NA	NA	NA
624	December	Female	9	0	3500	NO	0	0	Fulan	Haoussa	NO	NA	NA	NA	NA	NA	NA	NO	NA	NA	NA	NA	NA	NA	YES	>= 2 months	NO	YES	Negative	NA	13.314389	2.051782	NA	NA	NO	NA	NA	NA	NA	NA	NA	NA	NA	NA	NA	NA	NA	NA	NA
625	December	Female	2	0	2950	NO	0	0	Hausa	Zarma-Sonrai	NO	NA	NA	NA	NA	NA	NA	NO	NA	NA	NA	NA	NA	NA	YES	>= 2 months	NO	YES	Negative	NA	13.314389	2.051782	NA	NA	NO	NA	NA	NA	NA	NA	NA	NA	NA	NA	NA	NA	NA	NA	NA
626	December	Female	2	1	2300	NO	0	0	Kanouri	Malien	NO	NA	NA	NA	NA	NA	NA	NO	NA	NA	NA	NA	NA	NA	YES	>= 2 months	NO	NO	Negative	NA	13.314389	2.051782	NA	NA	NO	NA	NA	NA	NA	NA	NA	NA	NA	NA	NA	NA	NA	NA	NA
627	December	Female	3	0	2900	NO	1	1	Beninois	NA	NO	NA	NA	NA	NA	NA	NA	NO	NA	NA	NA	NA	NA	NA	YES	>= 2 months	NO	NO	Negative	NA	13.314389	2.051782	NA	NA	NO	NA	NA	NA	NA	NA	NA	NA	NA	NA	NA	NA	NA	NA	NA
628	December	Male	9	0	3250	NO	1	1	Zarma_Sonrai	NA	YES	AUTHER	Cold	NA	NA	NA	NA	YES	Gentamicin	Last month	NA	NA	NA	NA	YES	>= 2 months	YES	YES	Negative	NA	13.314389	2.051782	NA	NA	NO	NA	NA	NA	NA	NA	NA	NA	NA	NA	NA	NA	NA	NA	NA
629	December	Female	3	0	2900	NO	1	1	Zarma_Sonrai	NA	NO	NA	NA	NA	NA	NA	NA	NO	NA	NA	NA	NA	NA	NA	YES	>= 2 months	NO	NO	S_pneumoniae	S_pneumoniae	13.314389	2.051782	YES	10A	NO	NA	NA	NA	NA	NA	NA	NA	NA	NA	NA	NA	NA	NA	NA
630	December	Female	2	0	3200	NO	0	0	Zarma_Sonrai	Touareg	NO	NA	NA	NA	NA	NA	NA	NO	NA	NA	NA	NA	NA	NA	YES	< 2 months	NO	NO	S_pneumoniae	S_pneumoniae	13.314389	2.051782	YES	PCR-NT	YES	S	39	S	32	S	28	S	30	S	32	S	34	S	30
631	December	Female	3	0	3400	NO	1	1	Zarma_Sonrai	Beninois	NO	NA	NA	NA	NA	NA	NA	NO	NA	NA	NA	NA	NA	NA	YES	>= 2 months	NO	NO	Negative	NA	13.314389	2.051782	NA	NA	NO	NA	NA	NA	NA	NA	NA	NA	NA	NA	NA	NA	NA	NA	NA
632	December	Male	2	0	3900	YES	3	2	OTHERS	NA	NO	NA	NA	NA	NA	NA	NA	NO	NA	NA	NA	NA	NA	NA	YES	< 2 months	NO	NO	S_pneumoniae	S_pneumoniae	13.314389	2.051782	NO	NA	NO	NA	NA	NA	NA	NA	NA	NA	NA	NA	NA	NA	NA	NA	NA
633	December	Female	15	0	2900	NO	0	0	Zarma_Sonrai	NA	NO	NA	NA	NA	NA	NA	NA	NO	NA	NA	NA	NA	NA	NA	YES	>= 2 months	NO	NO	Negative	NA	13.314389	2.051782	NA	NA	NO	NA	NA	NA	NA	NA	NA	NA	NA	NA	NA	NA	NA	NA	NA
634	December	Female	3	1	2400	NO	1	1	Zarma_Sonrai	NA	YES	AUTHER	Cold	NA	NA	NA	NA	YES	Amoxicillin	Last month	NA	NA	NA	NA	YES	>= 2 months	YES	YES	S_pneumoniae	S_pneumoniae	13.314389	2.051782	YES	23F	YES	S	35	S	25	S	26	S	24	S	34	S	32	S	32
635	December	Male	26	0	2800	NO	0	0	Zarma_Sonrai	NA	YES	AUTHER	Cold	NA	NA	NA	NA	NO	NA	NA	NA	NA	NA	NA	YES	>= 2 months	YES	YES	Negative	NA	13.314389	2.051782	NA	NA	NO	NA	NA	NA	NA	NA	NA	NA	NA	NA	NA	NA	NA	NA	NA
636	December	Male	3	1	2450	NO	0	0	Zarma_Sonrai	NA	NO	NA	NA	NA	NA	NA	NA	NO	NA	NA	NA	NA	NA	NA	YES	>= 2 months	NO	NO	Negative	NA	13.314389	2.051782	NA	NA	NO	NA	NA	NA	NA	NA	NA	NA	NA	NA	NA	NA	NA	NA	NA
637	December	Female	4	0	3400	NO	0	0	Hausa	NA	NO	NA	NA	NA	NA	NA	NA	NO	NA	NA	NA	NA	NA	NA	YES	>= 2 months	YES	NO	Negative	NA	13.314389	2.051782	NA	NA	NO	NA	NA	NA	NA	NA	NA	NA	NA	NA	NA	NA	NA	NA	NA
638	December	Male	8	0	2840	NO	0	0	Zarma_Sonrai	NA	YES	AUTHER	Cold	NA	NA	NA	NA	NO	NA	NA	NA	NA	NA	NA	YES	>= 2 months	NO	YES	Negative	NA	13.314389	2.051782	NA	NA	NO	NA	NA	NA	NA	NA	NA	NA	NA	NA	NA	NA	NA	NA	NA
639	December	Female	7		NA	NO	1	1	Zarma_Sonrai	NA	NO	NA	NA	NA	NA	NA	NA	NO	NA	NA	NA	NA	NA	NA	YES	>= 2 months	NO	YES	Negative	NA	13.314389	2.051782	NA	NA	NO	NA	NA	NA	NA	NA	NA	NA	NA	NA	NA	NA	NA	NA	NA
640	December	Male	4	0	2620	YES	3	1	Hausa	Zarma-Sonrai	NO	NA	NA	NA	NA	NA	NA	NO	NA	NA	NA	NA	NA	NA	YES	>= 2 months	NO	YES	Negative	NA	13.314389	2.051782	NA	NA	NO	NA	NA	NA	NA	NA	NA	NA	NA	NA	NA	NA	NA	NA	NA
641	December	Female	3	0	3180	YES	4	1	Burkinabe	NA	NO	NA	NA	NA	NA	NA	NA	NO	NA	NA	NA	NA	NA	NA	YES	>= 2 months	NO	NO	S_pneumoniae	S_pneumoniae	13.314389	2.051782	YES	23F	NO	NA	NA	NA	NA	NA	NA	NA	NA	NA	NA	NA	NA	NA	NA
642	December	Male	2	0	3360	YES	2	1	Zarma_Sonrai	NA	NO	NA	NA	NA	NA	NA	NA	NO	NA	NA	NA	NA	NA	NA	YES	>= 2 months	NO	NO	S_pneumoniae	S_pneumoniae	13.314389	2.051782	NO	NA	NO	NA	NA	NA	NA	NA	NA	NA	NA	NA	NA	NA	NA	NA	NA
643	December	Male	15	0	3050	NO	1	1	OTHERS	Nigerian	NO	NA	NA	NA	NA	NA	NA	NO	NA	NA	NA	NA	NA	NA	YES	>= 2 months	NO	YES	S_pneumoniae	S_pneumoniae	13.314389	2.051782	YES	14	NO	NA	NA	NA	NA	NA	NA	NA	NA	NA	NA	NA	NA	NA	NA
644	December	Male	7	0	3150	YES	4	1	Kanouri	NA	YES	AUTHER	Diarrhoea	NA	NA	NA	NA	YES	Metrronidazole	Last 7 days	NA	NA	NA	NA	YES	>= 2 months	NO	NO	Negative	NA	13.314389	2.051782	NA	NA	NO	NA	NA	NA	NA	NA	NA	NA	NA	NA	NA	NA	NA	NA	NA
645	December	Male	9		NA	YES	2	1	Zarma_Sonrai	NA	NO	NA	NA	NA	NA	NA	NA	NO	NA	NA	NA	NA	NA	NA	YES	>= 2 months	NO	YES	S_pneumoniae	S_pneumoniae	13.314389	2.051782	YES	15B/15C	YES	S	28	S	18	S	19	S	17	S	26	S	28	S	26
646	December	Female	4	1	2300	NO	1	1	Burkinabe	NA	YES	AUTHER	Cold	NA	NA	NA	NA	YES	Amoxicillin	Last 7 days	NA	NA	NA	NA	YES	>= 2 months	NO	YES	S_pneumoniae	S_pneumoniae	13.314389	2.051782	YES	25F/38	YES	S	31	S	27	S	26	S	26	S	33	S	35	S	29
647	December	Male	9	0	3700	NO	0	0	Zarma_Sonrai	Ghanian	NO	NA	NA	NA	NA	NA	NA	NO	NA	NA	NA	NA	NA	NA	YES	>= 2 months	YES	NO	S_pneumoniae	S_pneumoniae	13.314389	2.051782	YES	6A/6B/6C/6D	NO	NA	NA	NA	NA	NA	NA	NA	NA	NA	NA	NA	NA	NA	NA
648	December	Male	6	0	3130	NO	0	0	Beninois	NA	YES	AUTHER	Cold	NA	NA	NA	NA	NA	NA	NA	NA	NA	NA	NA	YES	>= 2 months	NO	YES	S_pneumoniae	S_pneumoniae	13.314389	2.051782	YES	23F	NO	NA	NA	NA	NA	NA	NA	NA	NA	NA	NA	NA	NA	NA	NA
649	December	Male	12	0	3060	YES	4	1	Hausa	Zarma-Sonrai	NO	NA	NA	NA	NA	NA	NA	NO	NA	NA	NA	NA	NA	NA	YES	>= 2 months	NO	YES	S_pneumoniae	S_pneumoniae	13.314389	2.051782	NO	NA	NO	NA	NA	NA	NA	NA	NA	NA	NA	NA	NA	NA	NA	NA	NA
650	December	Female	0	0	3760	NO	0	0	Tuareg	Zarma-Sonrai	YES	AUTHER	Cold	NA	NA	NA	NA	NA	NA	NA	NA	NA	NA	NA	YES	>= 2 months	NO	YES	Negative	NA	13.314389	2.051782	NA	NA	NO	NA	NA	NA	NA	NA	NA	NA	NA	NA	NA	NA	NA	NA	NA
651	December	Female	8	0	3180	YES	4	2	Hausa	Zarma-Sonrai	YES	AUTHER	Cold	NA	NA	NA	NA	NA	NA	NA	NA	NA	NA	NA	YES	>= 2 months	NO	NO	S_pneumoniae	S_pneumoniae	13.314389	2.051782	YES	14	NO	NA	NA	NA	NA	NA	NA	NA	NA	NA	NA	NA	NA	NA	NA
652	December	Female	3	0	2500	NO	0	0	Beninois	NA	YES	AUTHER	Cold	NA	NA	NA	NA	NA	NA	NA	NA	NA	NA	NA	YES	>= 2 months	NO	NO	S_pneumoniae	S_pneumoniae	13.314389	2.051782	NO	NA	NO	NA	NA	NA	NA	NA	NA	NA	NA	NA	NA	NA	NA	NA	NA
653	December	Male	7	0	3300	NO	1	1	Zarma_Sonrai	NA	NO	NA	NA	NA	NA	NA	NA	NO	NA	NA	NA	NA	NA	NA	YES	>= 2 months	NO	NO	S_pneumoniae	S_pneumoniae	13.314389	2.051782	NO	NA	NO	NA	NA	NA	NA	NA	NA	NA	NA	NA	NA	NA	NA	NA	NA
654	December	Female	17	0	2880	NO	1	1	Hausa	NA	YES	AUTHER	Gastroenteritis	NA	NA	NA	NA	YES	Mesporin+genta	Last month	NA	NA	NA	NA	YES	>= 2 months	NO	YES	S_pneumoniae	S_pneumoniae	13.314389	2.051782	YES	19F	NO	NA	NA	NA	NA	NA	NA	NA	NA	NA	NA	NA	NA	NA	NA
655	December	Male	11	0	2750	NO	0	0	Hausa	Zarma-Sonrai	YES	AUTHER	Cold	NA	NA	NA	NA	NA	NA	NA	NA	NA	NA	NA	YES	>= 2 months	NO	NO	Negative	NA	13.314389	2.051782	NA	NA	NO	NA	NA	NA	NA	NA	NA	NA	NA	NA	NA	NA	NA	NA	NA
656	December	Female	9	1	2450	NO	1	1	Hausa	Touareg	YES	AUTHER	Cold	NA	NA	NA	NA	YES	Cotrimoxazole	Last 3 months	NA	NA	NA	NA	YES	>= 2 months	YES	YES	S_pneumoniae	S_pneumoniae	13.314389	2.051782	YES	1	NO	NA	NA	NA	NA	NA	NA	NA	NA	NA	NA	NA	NA	NA	NA
657	December	Male	2	0	2940	NO	0	0	Zarma_Sonrai	NA	YES	AUTHER	Cold	NA	NA	NA	NA	YES	Amoxicillin	Last month	NA	NA	NA	NA	YES	>= 2 months	NO	NO	Negative	NA	13.314389	2.051782	NA	NA	NO	NA	NA	NA	NA	NA	NA	NA	NA	NA	NA	NA	NA	NA	NA
658	December	Female	6	0	3300	NO	0	0	Hausa	NA	YES	AUTHER	Malaria	NA	NA	NA	NA	YES	Amoxicillin	Last month	NA	NA	NA	NA	YES	>= 2 months	YES	NO	Negative	NA	13.314389	2.051782	NA	NA	NO	NA	NA	NA	NA	NA	NA	NA	NA	NA	NA	NA	NA	NA	NA
659	December	Male	5	0	2950	NO	0	0	Hausa	NA	NO	NA	NA	NA	NA	NA	NA	NO	NA	NA	NA	NA	NA	NA	YES	>= 2 months	NO	NO	Negative	NA	13.314389	2.051782	NA	NA	NO	NA	NA	NA	NA	NA	NA	NA	NA	NA	NA	NA	NA	NA	NA
660	December	Female	14	0	2750	NO	1	1	Zarma_Sonrai	NA	YES	AUTHER	Cold	NA	NA	NA	NA	NA	NA	NA	NA	NA	NA	NA	YES	>= 2 months	NO	NO	Negative	NA	13.314389	2.051782	NA	NA	NO	NA	NA	NA	NA	NA	NA	NA	NA	NA	NA	NA	NA	NA	NA
661	December	Male	2	0	2940	NO	1	1	Hausa	NA	NO	NA	NA	NA	NA	NA	NA	NO	NA	NA	NA	NA	NA	NA	YES	>= 2 months	NO	NO	Negative	NA	13.314389	2.051782	NA	NA	NO	NA	NA	NA	NA	NA	NA	NA	NA	NA	NA	NA	NA	NA	NA
662	December	Male	4	1	1500	NO	1	1	NA	NA	YES	AUTHER	Cold	NA	NA	NA	NA	YES	Amoxicillin	Last 7 days	NA	NA	NA	NA	YES	>= 2 months	YES	NO	Negative	NA	13.314389	2.051782	NA	NA	NO	NA	NA	NA	NA	NA	NA	NA	NA	NA	NA	NA	NA	NA	NA
663	December	Female	5	0	3400	YES	4	1	Zarma_Sonrai	NA	NO	NA	NA	NA	NA	NA	NA	NO	NA	NA	NA	NA	NA	NA	YES	>= 2 months	NO	NO	S_pneumoniae	S_pneumoniae	13.314389	2.051782	NO	NA	NO	NA	NA	NA	NA	NA	NA	NA	NA	NA	NA	NA	NA	NA	NA
664	December	Female	2	0	3500	YES	3	1	Zarma_Sonrai	NA	NO	NA	NA	NA	NA	NA	NA	NO	NA	NA	NA	NA	NA	NA	YES	>= 2 months	NO	NO	S_pneumoniae	S_pneumoniae	13.314389	2.051782	YES	6A/6B/6C/6D	NO	NA	NA	NA	NA	NA	NA	NA	NA	NA	NA	NA	NA	NA	NA
665	December	Female	9	1	1340	NO	1	1	Zarma_Sonrai	NA	NO	NA	NA	NA	NA	NA	NA	NO	NA	NA	NA	NA	NA	NA	YES	>= 2 months	NO	NO	Negative	NA	13.314389	2.051782	NA	NA	NO	NA	NA	NA	NA	NA	NA	NA	NA	NA	NA	NA	NA	NA	NA
666	December	Male	9	0	3500	NO	1	1	Zarma_Sonrai	NA	NO	NA	NA	NA	NA	NA	NA	NO	NA	NA	NA	NA	NA	NA	YES	>= 2 months	NO	YES	S_pneumoniae	S_pneumoniae	13.314389	2.051782	YES	14	YES	S	27	S	27	S	28	S	26	S	32	S	31	S	28
667	December	Female	2		NA	YES	3	1	Zarma_Sonrai	NA	NO	NA	NA	NA	NA	NA	NA	NO	NA	NA	NA	NA	NA	NA	YES	>= 2 months	NO	YES	S_pneumoniae	S_pneumoniae	13.314389	2.051782	NO	NA	NO	NA	NA	NA	NA	NA	NA	NA	NA	NA	NA	NA	NA	NA	NA
668	December	Female	3	0	3490	NO	1	1	Zarma_Sonrai	Beninois	NO	NA	NA	NA	NA	NA	NA	NO	NA	NA	NA	NA	NA	NA	YES	>= 2 months	NO	NO	S_pneumoniae	S_pneumoniae	13.314389	2.051782	YES	12F/(12A/44/46)	YES	S	35	S	23	S	25	S	23	S	27	S	30	S	27
669	December	Female	10	0	3090	NO	1	1	Beninois	Burkinabe	NO	NA	NA	NA	NA	NA	NA	NO	NA	NA	NA	NA	NA	NA	YES	>= 2 months	NO	YES	S_pneumoniae	S_pneumoniae	13.314389	2.051782	NO	NA	NO	NA	NA	NA	NA	NA	NA	NA	NA	NA	NA	NA	NA	NA	NA
670	December	Female	8	0	3000	NO	0	0	Zarma_Sonrai	NA	NO	NA	NA	NA	NA	NA	NA	NO	NA	NA	NA	NA	NA	NA	YES	>= 2 months	NO	YES	Negative	NA	13.314389	2.051782	NA	NA	NO	NA	NA	NA	NA	NA	NA	NA	NA	NA	NA	NA	NA	NA	NA
671	December	Female	4	0	3300	NO	1	1	Zarma_Sonrai	Malien	YES	AUTHER	Cold	NA	NA	NA	NA	NA	NA	NA	NA	NA	NA	NA	YES	>= 2 months	NO	NO	Negative	NA	13.314389	2.051782	NA	NA	NO	NA	NA	NA	NA	NA	NA	NA	NA	NA	NA	NA	NA	NA	NA
672	December	Female	14	0	3400	NO	0	0	Fulan	Kanouri	YES	AUTHER	Diarrhoea	NA	NA	NA	NA	NA	NA	NA	NA	NA	NA	NA	YES	>= 2 months	NO	YES	S_pneumoniae	S_pneumoniae	13.314389	2.051782	NO	NA	NO	NA	NA	NA	NA	NA	NA	NA	NA	NA	NA	NA	NA	NA	NA
673	December	Male	2	0	3700	YES	2	2	Zarma_Sonrai	NA	NO	NA	NA	NA	NA	NA	NA	NO	NA	NA	NA	NA	NA	NA	YES	>= 2 months	YES	NO	S_pneumoniae	S_pneumoniae	13.314389	2.051782	NO	NA	NO	NA	NA	NA	NA	NA	NA	NA	NA	NA	NA	NA	NA	NA	NA
674	December	Male	5	0	3100	NO	0	0	NA	NA	YES	AUTHER	Cold	NA	NA	NA	NA	NO	NA	NA	NA	NA	NA	NA	YES	>= 2 months	NO	YES	S_pneumoniae	S_pneumoniae	13.314389	2.051782	YES	23F	YES	S	30	S	25	S	23	S	22	S	30	S	30	S	27
675	December	Female	6	0	3600	NO	0	0	Hausa	Zarma-Sonrai	NO	NA	NA	NA	NA	NA	NA	NO	NA	NA	NA	NA	NA	NA	YES	>= 2 months	NO	YES	S_pneumoniae	S_pneumoniae	13.314389	2.051782	NO	NA	NO	NA	NA	NA	NA	NA	NA	NA	NA	NA	NA	NA	NA	NA	NA
676	December	Female	1	0	3610	NO	1	1	Hausa	Touareg	NO	NA	NA	NA	NA	NA	NA	NO	NA	NA	NA	NA	NA	NA	YES	>= 2 months	NO	YES	Negative	NA	13.314389	2.051782	NA	NA	NO	NA	NA	NA	NA	NA	NA	NA	NA	NA	NA	NA	NA	NA	NA
677	December	Female	2	0	2950	NO	0	0	Zarma_Sonrai	NA	YES	AUTHER	Cold	NA	NA	NA	NA	NA	NA	NA	NA	NA	NA	NA	YES	>= 2 months	NO	NO	Negative	NA	13.314389	2.051782	NA	NA	NO	NA	NA	NA	NA	NA	NA	NA	NA	NA	NA	NA	NA	NA	NA
678	December	Male	4	0	3200	NO	1	1	Togolese	NA	NO	NA	NA	NA	NA	NA	NA	NO	NA	NA	NA	NA	NA	NA	YES	>= 2 months	NO	NO	S_pneumoniae	S_pneumoniae	13.314389	2.051782	NO	NA	NO	NA	NA	NA	NA	NA	NA	NA	NA	NA	NA	NA	NA	NA	NA
679	December	Female	1	0	3110	NO	0	0	Zarma_Sonrai	NA	YES	AUTHER	Cold	NA	NA	NA	NA	NA	NA	NA	NA	NA	NA	NA	YES	>= 2 months	NO	NO	S_pneumoniae	S_pneumoniae	13.314389	2.051782	NO	NA	NO	NA	NA	NA	NA	NA	NA	NA	NA	NA	NA	NA	NA	NA	NA
680	December	Male	4	0	3650	NO	0	0	Hausa	Zarma-Sonrai	YES	AUTHER	Fever	NA	NA	NA	NA	NO	NA	NA	NA	NA	NA	NA	YES	>= 2 months	NO	NO	Negative	NA	13.314389	2.051782	NA	NA	NO	NA	NA	NA	NA	NA	NA	NA	NA	NA	NA	NA	NA	NA	NA
681	December	Female	7	0	2620	YES	4	0	Hausa	NA	YES	AUTHER	Cold	NA	NA	NA	NA	NO	NA	NA	NA	NA	NA	NA	YES	>= 2 months	NO	YES	S_pneumoniae	S_pneumoniae	13.314389	2.051782	NO	NA	NO	NA	NA	NA	NA	NA	NA	NA	NA	NA	NA	NA	NA	NA	NA
682	December	Female	1	0	3790	NO	1	1	Zarma_Sonrai	Peul	NO	NA	NA	NA	NA	NA	NA	NO	NA	NA	NA	NA	NA	NA	YES	>= 2 months	NO	NO	Negative	NA	13.314389	2.051782	NA	NA	NO	NA	NA	NA	NA	NA	NA	NA	NA	NA	NA	NA	NA	NA	NA
683	December	Male	14	0	2980	YES	4	1	OTHERS	NA	YES	AUTHER	Typhoide_fever	NA	NA	NA	NA	NA	NA	NA	NA	NA	NA	NA	YES	>= 2 months	NO	NO	Negative	NA	13.314389	2.051782	NA	NA	NO	NA	NA	NA	NA	NA	NA	NA	NA	NA	NA	NA	NA	NA	NA
684	December	Male	9	0	3450	NO	1	1	Kanouri	Peul	YES	AUTHER	Diarrhoea	NA	NA	NA	NA	NO	NA	NA	NA	NA	NA	NA	YES	>= 2 months	NO	YES	Negative	NA	13.314389	2.051782	NA	NA	NO	NA	NA	NA	NA	NA	NA	NA	NA	NA	NA	NA	NA	NA	NA
685	December	Male	3	0	3050	NO	0	0	Hausa	NA	NO	NA	NA	NA	NA	NA	NA	NO	NA	NA	NA	NA	NA	NA	YES	>= 2 months	YES	YES	S_pneumoniae	S_pneumoniae	13.314389	2.051782	NO	NA	NO	NA	NA	NA	NA	NA	NA	NA	NA	NA	NA	NA	NA	NA	NA
686	December	Female	7		NA	NO	0	0	Togolese	NA	NO	NA	NA	NA	NA	NA	NA	NO	NA	NA	NA	NA	NA	NA	YES	>= 2 months	YES	NO	S_pneumoniae	S_pneumoniae	13.314389	2.051782	YES	23F	NO	NA	NA	NA	NA	NA	NA	NA	NA	NA	NA	NA	NA	NA	NA
687	December	Female	16	1	2450	NO	0	0	NA	NA	YES	AUTHER	Malaria	NA	NA	NA	NA	NA	NA	NA	NA	NA	NA	NA	YES	>= 2 months	NO	YES	Negative	NA	13.314389	2.051782	NA	NA	NO	NA	NA	NA	NA	NA	NA	NA	NA	NA	NA	NA	NA	NA	NA
688	December	Male	4	0	4350	YES	4	1	Hausa	Peul	NO	NA	NA	NA	NA	NA	NA	NO	NA	NA	NA	NA	NA	NA	YES	>= 2 months	NO	NO	S_pneumoniae	S_pneumoniae	13.314389	2.051782	YES	33F/(33A/37)	YES	S	35	S	26	S	24	S	24	S	28	S	30	S	26
689	December	Female	4	0	3270	YES	3	1	Zarma_Sonrai	NA	YES	AUTHER	Cold	NA	NA	NA	NA	YES	Amoxicillin	Last month	NA	NA	NA	NA	YES	>= 2 months	NO	YES	S_pneumoniae	S_pneumoniae	13.314389	2.051782	NO	NA	NO	NA	NA	NA	NA	NA	NA	NA	NA	NA	NA	NA	NA	NA	NA
690	December	Female	11	0	3000	NO	1	1	Burkinabe	NA	NO	NA	NA	NA	NA	NA	NA	NO	NA	NA	NA	NA	NA	NA	YES	>= 2 months	NO	YES	S_pneumoniae	S_pneumoniae	13.314389	2.051782	YES	23F	YES	S	43	S	28	S	32	S	26	S	32	S	34	S	31
691	December	Female	4	0	3100	YES	3	0	OTHERS	Beninois	YES	AUTHER	Malaria	NA	NA	NA	NA	NO	NA	NA	NA	NA	NA	NA	YES	>= 2 months	NO	YES	Negative	NA	13.314389	2.051782	NA	NA	NO	NA	NA	NA	NA	NA	NA	NA	NA	NA	NA	NA	NA	NA	NA
692	December	Male	12	0	2630	NO	0	0	Hausa	NA	YES	AUTHER	Gastroenteritis	NA	NA	NA	NA	NA	NA	NA	NA	NA	NA	NA	YES	>= 2 months	NO	NO	Negative	NA	13.314389	2.051782	NA	NA	NO	NA	NA	NA	NA	NA	NA	NA	NA	NA	NA	NA	NA	NA	NA
693	December	Male	4	1	2000	NO	0	0	Hausa	NA	NO	NA	NA	NA	NA	NA	NA	NO	NA	NA	NA	NA	NA	NA	YES	>= 2 months	NO	NO	S_pneumoniae	S_pneumoniae	13.314389	2.051782	YES	13	YES	S	39	S	28	S	26	S	24	S	31	S	35	S	29
694	December	Male	6	0	3170	YES	2	2	Hausa	Peul	NO	NA	NA	NA	NA	NA	NA	NO	NA	NA	NA	NA	NA	NA	YES	>= 2 months	NO	NO	S_pneumoniae	S_pneumoniae	13.314389	2.051782	YES	PCR-NT	YES	S	35	S	28	S	26	S	25	S	29	S	34	S	27
695	December	Female	5	0	2750	YES	3	1	Zarma_Sonrai	NA	NO	NA	NA	NA	NA	NA	NA	NO	NA	NA	NA	NA	NA	NA	YES	>= 2 months	NO	NO	S_pneumoniae	S_pneumoniae	13.314389	2.051782	NO	NA	NO	NA	NA	NA	NA	NA	NA	NA	NA	NA	NA	NA	NA	NA	NA
696	December	Male	1	0	2600	NO	0	0	Kanouri	Peul	YES	AUTHER	Cold	NA	NA	NA	NA	YES	Amoxicillin	Last month	NA	NA	NA	NA	YES	< 2 months	NO	NO	Negative	NA	13.314389	2.051782	NA	NA	NO	NA	NA	NA	NA	NA	NA	NA	NA	NA	NA	NA	NA	NA	NA
697	December	Female	0	0	3200	NO	1	0	Hausa	NA	YES	AUTHER	Cold	NA	NA	NA	NA	NA	NA	NA	NA	NA	NA	NA	YES	>= 2 months	NO	NO	Negative	NA	13.314389	2.051782	NA	NA	NO	NA	NA	NA	NA	NA	NA	NA	NA	NA	NA	NA	NA	NA	NA
698	December	Male	5	0	3500	YES	3	1	Zarma_Sonrai	NA	YES	AUTHER	Cold	NA	NA	NA	NA	NA	NA	NA	NA	NA	NA	NA	YES	>= 2 months	NO	NO	S_pneumoniae	S_pneumoniae	13.314389	2.051782	YES	PCR-NT	YES	S	30	S	26	S	26	S	25	S	31	S	30	S	27
699	December	Female	4	0	2850	YES	2	1	Hausa	NA	YES	AUTHER	Cold	NA	NA	NA	NA	NO	NA	NA	NA	NA	NA	NA	YES	>= 2 months	NO	NO	S_pneumoniae	S_pneumoniae	13.314389	2.051782	YES	13	NO	NA	NA	NA	NA	NA	NA	NA	NA	NA	NA	NA	NA	NA	NA
700	December	Male	2		NA	NO	1	1	Burkinabe	NA	YES	AUTHER	Cold	NA	NA	NA	NA	NO	NA	NA	NA	NA	NA	NA	YES	>= 2 months	NO	NO	S_pneumoniae	S_pneumoniae	13.314389	2.051782	NO	NA	NO	NA	NA	NA	NA	NA	NA	NA	NA	NA	NA	NA	NA	NA	NA
701	December	Male	16	0	3300	YES	7	2	NA	NA	NO	NA	NA	NA	NA	NA	NA	NO	NA	NA	NA	NA	NA	NA	YES	>= 2 months	NO	NO	Negative	NA	13.314389	2.051782	NA	NA	NO	NA	NA	NA	NA	NA	NA	NA	NA	NA	NA	NA	NA	NA	NA
702	December	Female	5	0	3100	NO	1	1	Hausa	Touareg	NO	NA	NA	NA	NA	NA	NA	NO	NA	NA	NA	NA	NA	NA	YES	>= 2 months	NO	YES	S_pneumoniae	S_pneumoniae	13.314389	2.051782	YES	6A/6B/6C/6D	YES	S	35	S	25	S	25	S	24	S	29	S	30	S	26
703	December	Male	5		NA	NO	0	0	Hausa	NA	YES	AUTHER	Cold	NA	NA	NA	NA	NO	NA	NA	NA	NA	NA	NA	YES	>= 2 months	NO	NO	S_pneumoniae	S_pneumoniae	13.314389	2.051782	YES	PCR-NT	NO	NA	NA	NA	NA	NA	NA	NA	NA	NA	NA	NA	NA	NA	NA
704	December	Male	4	0	3150	YES	4	0	Zarma_Sonrai	NA	NO	NA	NA	NA	NA	NA	NA	NO	NA	NA	NA	NA	NA	NA	YES	>= 2 months	NO	YES	S_pneumoniae	S_pneumoniae	13.314389	2.051782	YES	6A/6B/6C/6D	YES	S	41	S	28	S	24	S	27	S	38	S	36	S	35
705	December	Male	7	0	2830	NO	0	0	Zarma_Sonrai	NA	YES	AUTHER	Cold	NA	NA	NA	NA	NA	NA	NA	NA	NA	NA	NA	YES	>= 2 months	YES	NO	S_pneumoniae	S_pneumoniae	13.314389	2.051782	YES	PCR-NT	NO	NA	NA	NA	NA	NA	NA	NA	NA	NA	NA	NA	NA	NA	NA
706	December	Male	6	0	4000	NO	1	0	Hausa	Peul	YES	AUTHER	Gastroenteritis	NA	NA	NA	NA	NA	NA	NA	NA	NA	NA	NA	YES	>= 2 months	NO	NO	S_pneumoniae	S_pneumoniae	13.314389	2.051782	NO	NA	NO	NA	NA	NA	NA	NA	NA	NA	NA	NA	NA	NA	NA	NA	NA
707	December	Male	12	0	3200	NO	0	0	Tuareg	NA	YES	AUTHER	Cold	NA	NA	NA	NA	NA	NA	NA	NA	NA	NA	NA	YES	>= 2 months	NO	YES	S_pneumoniae	S_pneumoniae	13.314389	2.051782	NO	NA	NO	NA	NA	NA	NA	NA	NA	NA	NA	NA	NA	NA	NA	NA	NA
708	December	Female	2	0	3000	NO	0	0	Zarma_Sonrai	NA	NO	NA	NA	NA	NA	NA	NA	NO	NA	NA	NA	NA	NA	NA	YES	>= 2 months	NO	NO	S_pneumoniae	S_pneumoniae	13.314389	2.051782	YES	PCR-NT	YES	S	35	S	25	S	24	S	24	S	30	S	30	S	28
709	December	Female	9	0	2800	NO	0	0	Hausa	Zarma-Sonrai	YES	AUTHER	Diarrhoea	NA	NA	NA	NA	NO	NA	NA	NA	NA	NA	NA	YES	>= 2 months	NO	YES	S_pneumoniae	S_pneumoniae	13.314389	2.051782	NO	NA	NO	NA	NA	NA	NA	NA	NA	NA	NA	NA	NA	NA	NA	NA	NA
710	December	Female	16	0	3100	YES	2	1	Hausa	NA	YES	AUTHER	Cold	NA	NA	NA	NA	YES	Amoxicillin	Last 7 days	NA	NA	NA	NA	YES	>= 2 months	YES	NO	S_pneumoniae	S_pneumoniae	13.314389	2.051782	YES	PCR-NT	NO	NA	NA	NA	NA	NA	NA	NA	NA	NA	NA	NA	NA	NA	NA
711	December	Female	12	0	3450	YES	2	1	Hausa	NA	YES	AUTHER	Cold	NA	NA	NA	NA	YES	Cotrimoxazole	Last 3 months	NA	NA	NA	NA	YES	>= 2 months	NO	NO	S_pneumoniae	S_pneumoniae	13.314389	2.051782	NO	NA	NO	NA	NA	NA	NA	NA	NA	NA	NA	NA	NA	NA	NA	NA	NA
712	December	Male	6	0	2800	NO	0	0	Zarma_Sonrai	NA	YES	AUTHER	Malaria	NA	NA	NA	NA	NO	NA	NA	NA	NA	NA	NA	YES	>= 2 months	NO	NO	S_pneumoniae	S_pneumoniae	13.314389	2.051782	NO	NA	NO	NA	NA	NA	NA	NA	NA	NA	NA	NA	NA	NA	NA	NA	NA
713	December	Male	2	0	3400	NO	0	0	Hausa	Zarma-Sonrai	NO	NA	NA	NA	NA	NA	NA	NO	NA	NA	NA	NA	NA	NA	YES	>= 2 months	YES	NO	S_pneumoniae	S_pneumoniae	13.314389	2.051782	YES	7F/7A	YES	S	26	S	25	S	21	S	23	S	28	S	29	S	24
714	January	Female	3	0	3500	YES	3	1	Zarma_Sonrai	NA	NO	NA	NA	NA	NA	NA	NA	NO	NA	NA	NA	NA	NA	NA	YES	>= 2 months	NO	NO	S_pneumoniae	S_pneumoniae	13.314389	2.051782	YES	14	NO	NA	NA	NA	NA	NA	NA	NA	NA	NA	NA	NA	NA	NA	NA
715	January	Female	6	0	3400	YES	2	2	Zarma_Sonrai	NA	NO	NA	NA	NA	NA	NA	NA	NO	NA	NA	NA	NA	NA	NA	YES	>= 2 months	NO	YES	S_pneumoniae	S_pneumoniae	13.314389	2.051782	YES	18/(18A/18B/18C/18F)	NO	NA	NA	NA	NA	NA	NA	NA	NA	NA	NA	NA	NA	NA	NA
716	January	Male	5	0	3000	YES	4	1	Zarma_Sonrai	Haoussa	NO	NA	NA	NA	NA	NA	NA	NO	NA	NA	NA	NA	NA	NA	YES	>= 2 months	NO	NO	Negative	NA	13.314389	2.051782	YES	14	NO	NA	NA	NA	NA	NA	NA	NA	NA	NA	NA	NA	NA	NA	NA
717	January	Male	6	0	3350	NO	0	0	Zarma_Sonrai	NA	NO	NA	NA	NA	NA	NA	NA	NO	NA	NA	NA	NA	NA	NA	YES	>= 2 months	YES	NO	Negative	NA	13.314389	2.051782	YES	18/(18A/18B/18C/18F)	NO	NA	NA	NA	NA	NA	NA	NA	NA	NA	NA	NA	NA	NA	NA
718	January	Female	5	0	2600	NO	1	1	Hausa	NA	NO	NA	NA	NA	NA	NA	NA	NO	NA	NA	NA	NA	NA	NA	YES	>= 2 months	NO	NO	S_pneumoniae	S_pneumoniae	13.314389	2.051782	YES	PCR-NT	NO	NA	NA	NA	NA	NA	NA	NA	NA	NA	NA	NA	NA	NA	NA
719	January	Male	6	0	2900	NO	0	0	Hausa	Touareg	YES	AUTHER	Cold	NA	NA	NA	NA	YES	Amoxicillin	Last month	NA	NA	NA	NA	YES	>= 2 months	NO	YES	S_pneumoniae	S_pneumoniae	13.314389	2.051782	YES	23F	NO	NA	NA	NA	NA	NA	NA	NA	NA	NA	NA	NA	NA	NA	NA
720	January	Female	13		NA	NO	1	1	Fulan	NA	YES	AUTHER	Cold	NA	NA	NA	NA	YES	Amoxicillin	Last month	NA	NA	NA	NA	YES	>= 2 months	NO	YES	S_pneumoniae	S_pneumoniae	13.314389	2.051782	YES	19F	YES	S	27	S	35	S	32	S	35	S	35	S	33	S	33
721	January	Female	4	0	3460	NO	1	1	Hausa	Zarma-Sonrai	NO	NA	NA	NA	NA	NA	NA	NO	NA	NA	NA	NA	NA	NA	YES	>= 2 months	NO	YES	S_pneumoniae	S_pneumoniae	13.314389	2.051782	YES	23F	YES	S	30	S	22	S	20	S	21	S	24	R	6	R	8
722	January	Male	11	0	2600	YES	2	0	Tuareg	NA	YES	AUTHER	Gastroenteritis	NA	NA	NA	NA	YES	Amoxicillin	Last month	NA	NA	NA	NA	YES	>= 2 months	NO	NO	Negative	NA	13.314389	2.051782	YES	19F	NO	NA	NA	NA	NA	NA	NA	NA	NA	NA	NA	NA	NA	NA	NA
723	January	Male	NA	0	3250	NO	1	1	Hausa	Peul	YES	AUTHER	Cold	NA	NA	NA	NA	NA	NA	NA	NA	NA	NA	NA	YES	>= 2 months	NO	YES	Negative	NA	13.314389	2.051782	NA	NA	NO	NA	NA	NA	NA	NA	NA	NA	NA	NA	NA	NA	NA	NA	NA
724	January	Male	13	0	2750	NO	1	1	Hausa	Peul	YES	AUTHER	Malaria	NA	NA	NA	NA	YES	Ampicillin	Last 3 months	Gentamycin	Last 3 months	NA	NA	YES	>= 2 months	NO	YES	S_pneumoniae	S_pneumoniae	13.314389	2.051782	YES	19F	NO	NA	NA	NA	NA	NA	NA	NA	NA	NA	NA	NA	NA	NA	NA
725	January	Male	4	1	2450	NO	0	0	Zarma_Sonrai	Peul	YES	AUTHER	Cold	NA	NA	NA	NA	NO	NA	NA	NA	NA	NA	NA	YES	>= 2 months	NO	NO	S_pneumoniae	S_pneumoniae	13.314389	2.051782	YES	PCR-NT	NO	NA	NA	NA	NA	NA	NA	NA	NA	NA	NA	NA	NA	NA	NA
726	January	Male	8		NA	YES	2	0	Tuareg	NA	NO	NA	NA	NA	NA	NA	NA	NO	NA	NA	NA	NA	NA	NA	YES	>= 2 months	NO	NO	S_pneumoniae	S_pneumoniae	13.314389	2.051782	YES	23F	NO	NA	NA	NA	NA	NA	NA	NA	NA	NA	NA	NA	NA	NA	NA
727	January	Female	7		NA	YES	2	1	Zarma_Sonrai	NA	NO	NA	NA	NA	NA	NA	NA	NO	NA	NA	NA	NA	NA	NA	YES	>= 2 months	NO	NO	S_pneumoniae	S_pneumoniae	13.314389	2.051782	NO	NA	NO	NA	NA	NA	NA	NA	NA	NA	NA	NA	NA	NA	NA	NA	NA
728	January	Male	5	0	3200	NO	0	0	Zarma_Sonrai	Peul	YES	AUTHER	Cold	NA	NA	NA	NA	NA	NA	NA	NA	NA	NA	NA	YES	>= 2 months	NO	YES	Negative	NA	13.314389	2.051782	NA	NA	NO	NA	NA	NA	NA	NA	NA	NA	NA	NA	NA	NA	NA	NA	NA
729	January	Female	3	0	3000	NO	0	0	Zarma_Sonrai	NA	NO	NA	NA	NA	NA	NA	NA	NO	NA	NA	NA	NA	NA	NA	YES	>= 2 months	NO	NO	S_pneumoniae	S_pneumoniae	13.314389	2.051782	YES	18/(18A/18B/18C/18F)	NO	NA	NA	NA	NA	NA	NA	NA	NA	NA	NA	NA	NA	NA	NA
730	January	Female	4	0	3120	NO	1	1	Hausa	NA	YES	AUTHER	Cold	NA	NA	NA	NA	NA	NA	NA	NA	NA	NA	NA	YES	>= 2 months	NO	YES	S_pneumoniae	S_pneumoniae	13.314389	2.051782	YES	PCR-NT	NO	NA	NA	NA	NA	NA	NA	NA	NA	NA	NA	NA	NA	NA	NA
731	January	Male	10	1	2120	NO	0	0	Zarma_Sonrai	NA	YES	AUTHER	Diarrhoea	NA	NA	NA	NA	NA	NA	NA	NA	NA	NA	NA	YES	>= 2 months	NO	NO	Negative	NA	13.314389	2.051782	NA	NA	NO	NA	NA	NA	NA	NA	NA	NA	NA	NA	NA	NA	NA	NA	NA
732	January	Female	11	0	3200	YES	4	1	Zarma_Sonrai	NA	NO	NA	NA	NA	NA	NA	NA	NO	NA	NA	NA	NA	NA	NA	YES	>= 2 months	NO	YES	S_pneumoniae	S_pneumoniae	13.314389	2.051782	NO	NA	NO	NA	NA	NA	NA	NA	NA	NA	NA	NA	NA	NA	NA	NA	NA
733	January	Male	2	0	2720	YES	2	1	Zarma_Sonrai	NA	YES	AUTHER	Cold	NA	NA	NA	NA	NA	NA	NA	NA	NA	NA	NA	YES	>= 2 months	NO	YES	S_pneumoniae	S_pneumoniae	13.314389	2.051782	YES	PCR-NT	NO	NA	NA	NA	NA	NA	NA	NA	NA	NA	NA	NA	NA	NA	NA
734	January	Male	7	0	3150	NO	0	0	Burkinabe	NA	NO	NA	NA	NA	NA	NA	NA	NO	NA	NA	NA	NA	NA	NA	YES	>= 2 months	NO	NO	S_pneumoniae	S_pneumoniae	13.314389	2.051782	NO	NA	NO	NA	NA	NA	NA	NA	NA	NA	NA	NA	NA	NA	NA	NA	NA
735	January	Male	3		NA	NO	1	1	Zarma_Sonrai	Malien	NO	NA	NA	NA	NA	NA	NA	NO	NA	NA	NA	NA	NA	NA	YES	>= 2 months	NO	YES	S_pneumoniae	S_pneumoniae	13.314389	2.051782	YES	6A/6B/6C/6D	YES	S	35	S	23	S	25	S	22	S	29	S	28	S	27
736	January	Male	6		NA	NO	0	0	Tuareg	NA	YES	AUTHER	Cold	NA	NA	NA	NA	NA	NA	NA	NA	NA	NA	NA	YES	>= 2 months	NO	NO	S_pneumoniae	S_pneumoniae	13.314389	2.051782	YES	19A	NO	NA	NA	NA	NA	NA	NA	NA	NA	NA	NA	NA	NA	NA	NA
737	January	Female	16		NA	YES	4	1	Tuareg	NA	YES	AUTHER	Fever	NA	NA	NA	NA	NO	NA	NA	NA	NA	NA	NA	YES	>= 2 months	NO	NO	Negative	NA	13.314389	2.051782	NA	NA	NO	NA	NA	NA	NA	NA	NA	NA	NA	NA	NA	NA	NA	NA	NA
738	January	Female	13	0	3170	YES	3	0	Tuareg	Beninois	NO	NA	NA	NA	NA	NA	NA	NO	NA	NA	NA	NA	NA	NA	YES	>= 2 months	NO	NO	S_pneumoniae	S_pneumoniae	13.314389	2.051782	YES	19A	YES	S	26	S	24	S	21	S	22	S	28	S	29	S	26
739	January	Female	7		NA		NA	NA	Tuareg	NA	NA	NA	NA	NA	NA	NA	NA	NA	NA	NA	NA	NA	NA	NA	YES	>= 2 months	NO	NO	Negative	NA	13.314389	2.051782	NA	NA	NO	NA	NA	NA	NA	NA	NA	NA	NA	NA	NA	NA	NA	NA	NA
740	January	Female	7		NA		NA	NA	Tuareg	NA	NA	NA	NA	NA	NA	NA	NA	NA	NA	NA	NA	NA	NA	NA	YES	>= 2 months	NO	NO	S_pneumoniae	S_pneumoniae	13.314389	2.051782	NO	NA	NO	NA	NA	NA	NA	NA	NA	NA	NA	NA	NA	NA	NA	NA	NA
741	January	Female	3	0	3150	NO	0	0	Hausa	NA	NO	NA	NA	NA	NA	NA	NA	NO	NA	NA	NA	NA	NA	NA	YES	>= 2 months	NO	YES	S_pneumoniae	S_pneumoniae	13.314389	2.051782	NO	NA	NO	NA	NA	NA	NA	NA	NA	NA	NA	NA	NA	NA	NA	NA	NA
742	January	Male	13	1	2300	YES	2	1	Hausa	Zarma-Sonrai	NA	NA	NA	NA	NA	NA	NA	NA	NA	NA	NA	NA	NA	NA	YES	>= 2 months	NO	YES	Negative	NA	13.314389	2.051782	NA	NA	NO	NA	NA	NA	NA	NA	NA	NA	NA	NA	NA	NA	NA	NA	NA
743	January	Male	9	0	3600	YES	2	0	Hausa	Zarma-Sonrai	YES	AUTHER	Cold	NA	NA	NA	NA	YES	Amoxicillin	Last 7 days	NA	NA	NA	NA	YES	>= 2 months	NO	YES	Negative	NA	13.314389	2.051782	NA	NA	NO	NA	NA	NA	NA	NA	NA	NA	NA	NA	NA	NA	NA	NA	NA
744	January	Female	18	0	2880	NO	1	1	Hausa	NA	YES	AUTHER	Urinary_infection	NA	NA	NA	NA	YES	Gentamicin	Last month	NA	NA	NA	NA	YES	>= 2 months	NO	YES	S_pneumoniae	S_pneumoniae	13.314389	2.051782	YES	19A	NO	NA	NA	NA	NA	NA	NA	NA	NA	NA	NA	NA	NA	NA	NA
745	January	Female	19	0	3000	NO	0	0	Zarma_Sonrai	NA	NO	NA	NA	NA	NA	NA	NA	NO	NA	NA	NA	NA	NA	NA	YES	>= 2 months	NO	YES	Negative	NA	13.314389	2.051782	NA	NA	NO	NA	NA	NA	NA	NA	NA	NA	NA	NA	NA	NA	NA	NA	NA
746	January	Male	3		NA	YES	2	1	Zarma_Sonrai	Kanouri	NO	NA	NA	NA	NA	NA	NA	NO	NA	NA	NA	NA	NA	NA	YES	>= 2 months	NO	YES	Negative	NA	13.314389	2.051782	NA	NA	NO	NA	NA	NA	NA	NA	NA	NA	NA	NA	NA	NA	NA	NA	NA
747	January	Male	6	1	2400	NO	1	1	Zarma_Sonrai	NA	YES	AUTHER	Cold	NA	NA	NA	NA	NA	NA	NA	NA	NA	NA	NA	YES	>= 2 months	YES	YES	S_pneumoniae	S_pneumoniae	13.314389	2.051782	NO	NA	NO	NA	NA	NA	NA	NA	NA	NA	NA	NA	NA	NA	NA	NA	NA
748	January	Female	1	0	3350	NO	1	1	Zarma_Sonrai	NA	NO	NA	NA	NA	NA	NA	NA	NO	NA	NA	NA	NA	NA	NA	YES	< 2 months	NO	YES	Negative	NA	13.314389	2.051782	NA	NA	NO	NA	NA	NA	NA	NA	NA	NA	NA	NA	NA	NA	NA	NA	NA
749	January	Female	17	0	2570	NO	0	0	Hausa	Zarma-Sonrai	YES	AUTHER	Cold	NA	NA	NA	NA	NA	NA	NA	NA	NA	NA	NA	YES	>= 2 months	NO	NO	S_pneumoniae	S_pneumoniae	13.314389	2.051782	NO	NA	NO	NA	NA	NA	NA	NA	NA	NA	NA	NA	NA	NA	NA	NA	NA
750	January	Male	14	0	3020	YES	2	1	Hausa	NA	NO	NA	NA	NA	NA	NA	NA	NO	NA	NA	NA	NA	NA	NA	YES	>= 2 months	NO	YES	S_pneumoniae	S_pneumoniae	13.314389	2.051782	NO	NA	NO	NA	NA	NA	NA	NA	NA	NA	NA	NA	NA	NA	NA	NA	NA
751	January	Male	5	0	3300	YES	4	2	Zarma_Sonrai	Malien	YES	AUTHER	Tonsilitis	NA	NA	NA	NA	NA	NA	NA	NA	NA	NA	NA	YES	>= 2 months	NO	YES	S_pneumoniae	S_pneumoniae	13.314389	2.051782	YES	11A/11D	NO	NA	NA	NA	NA	NA	NA	NA	NA	NA	NA	NA	NA	NA	NA
752	January	Female	2	0	3700	YES	2	1	Hausa	Touareg	NO	NA	NA	NA	NA	NA	NA	NO	NA	NA	NA	NA	NA	NA	YES	>= 2 months	NO	YES	Negative	NA	13.314389	2.051782	NA	NA	NO	NA	NA	NA	NA	NA	NA	NA	NA	NA	NA	NA	NA	NA	NA
753	January	Male	3	0	3220	NO	1	1	Hausa	NA	YES	AUTHER	Cold	NA	NA	NA	NA	YES	Cotrimoxazole	Last 3 months	NA	NA	NA	NA	YES	>= 2 months	NO	NO	S_pneumoniae	S_pneumoniae	13.314389	2.051782	NO	NA	NO	NA	NA	NA	NA	NA	NA	NA	NA	NA	NA	NA	NA	NA	NA
754	January	Male	21	0	3310	YES	2	1	Zarma_Sonrai	NA	NO	NA	NA	NA	NA	NA	NA	NO	NA	NA	NA	NA	NA	NA	YES	>= 2 months	NO	YES	S_pneumoniae	S_pneumoniae	13.314389	2.051782	NO	NA	NO	NA	NA	NA	NA	NA	NA	NA	NA	NA	NA	NA	NA	NA	NA
755	January	Female	12		NA	NO	1	1	Hausa	NA	YES	AUTHER	Cold	NA	NA	NA	NA	YES	Cotrimoxazole	Last month	NA	NA	NA	NA	YES	>= 2 months	NO	NO	S_pneumoniae	S_pneumoniae	13.314389	2.051782	YES	PCR-NT	NO	NA	NA	NA	NA	NA	NA	NA	NA	NA	NA	NA	NA	NA	NA
756	January	Female	4	0	2900	YES	12	1	Hausa	Zarma-Sonrai	NO	NA	NA	NA	NA	NA	NA	NO	NA	NA	NA	NA	NA	NA	YES	>= 2 months	NO	YES	Negative	NA	13.314389	2.051782	YES	19F	NO	NA	NA	NA	NA	NA	NA	NA	NA	NA	NA	NA	NA	NA	NA
757	January	Male	6		NA	YES	2	1	Zarma_Sonrai	NA	YES	AUTHER	Pneumoniae	NA	NA	NA	NA	YES	Amoxicillin	Last 3 months	NA	NA	NA	NA	YES	>= 2 months	NO	YES	S_pneumoniae	S_pneumoniae	13.314389	2.051782	NO	NA	NO	NA	NA	NA	NA	NA	NA	NA	NA	NA	NA	NA	NA	NA	NA
758	January	Female	7	0	3400	YES	2	1	Zarma_Sonrai	Peul	NO	NA	NA	NA	NA	NA	NA	NO	NA	NA	NA	NA	NA	NA	YES	>= 2 months	NO	NO	S_pneumoniae	S_pneumoniae	13.314389	2.051782	NO	NA	NO	NA	NA	NA	NA	NA	NA	NA	NA	NA	NA	NA	NA	NA	NA
759	January	Female	12	0	3300	YES	6	1	Zarma_Sonrai	NA	YES	AUTHER	Cold	NA	NA	NA	NA	NA	NA	NA	NA	NA	NA	NA	YES	>= 2 months	NO	NO	S_pneumoniae	S_pneumoniae	13.314389	2.051782	YES	19F	NO	NA	NA	NA	NA	NA	NA	NA	NA	NA	NA	NA	NA	NA	NA
760	January	Male	4	0	3350	YES	3	1	Zarma_Sonrai	NA	NO	NA	NA	NA	NA	NA	NA	NO	NA	NA	NA	NA	NA	NA	YES	>= 2 months	NO	NO	S_pneumoniae	S_pneumoniae	13.314389	2.051782	NO	NA	NO	NA	NA	NA	NA	NA	NA	NA	NA	NA	NA	NA	NA	NA	NA
761	January	Female	5	1	2000	NO	0	0	Zarma_Sonrai	Toubou	NO	NA	NA	NA	NA	NA	NA	NO	NA	NA	NA	NA	NA	NA	YES	>= 2 months	NO	YES	S_pneumoniae	S_pneumoniae	13.314389	2.051782	YES	12F/(12A/44/46)	YES	S	27	S	22	S	21	S	21	R	14	S	28	S	26
762	January	Female	6		NA	YES	4	2	Zarma_Sonrai	NA	NO	NA	NA	NA	NA	NA	NA	NO	NA	NA	NA	NA	NA	NA	YES	>= 2 months	NO	NO	S_pneumoniae	S_pneumoniae	13.314389	2.051782	NO	NA	NO	NA	NA	NA	NA	NA	NA	NA	NA	NA	NA	NA	NA	NA	NA
763	January	Male	2	1	2270	YES	2	1	Zarma_Sonrai	Touareg	NO	NA	NA	NA	NA	NA	NA	NO	NA	NA	NA	NA	NA	NA	YES	< 2 months	NO	NO	S_pneumoniae	S_pneumoniae	13.314389	2.051782	NO	NA	NO	NA	NA	NA	NA	NA	NA	NA	NA	NA	NA	NA	NA	NA	NA
764	January	Male	4	0	3020	NO	1	1	Zarma_Sonrai	NA	NO	NA	NA	NA	NA	NA	NA	NO	NA	NA	NA	NA	NA	NA	YES	>= 2 months	NO	YES	Negative	NA	13.314389	2.051782	NA	NA	NO	NA	NA	NA	NA	NA	NA	NA	NA	NA	NA	NA	NA	NA	NA
765	January	Male	19	0	2800	NO	0	0	Beninois	NA	YES	AUTHER	Diarrhoea	NA	NA	NA	NA	NO	NA	NA	NA	NA	NA	NA	YES	>= 2 months	NO	NO	S_pneumoniae	S_pneumoniae	13.314389	2.051782	NO	NA	NO	NA	NA	NA	NA	NA	NA	NA	NA	NA	NA	NA	NA	NA	NA
766	January	Male	20	0	3350	NO	0	0	Hausa	Zarma-Sonrai	NO	NA	NA	NA	NA	NA	NA	NO	NA	NA	NA	NA	NA	NA	YES	>= 2 months	NO	YES	S_pneumoniae	S_pneumoniae	13.314389	2.051782	YES	14	NO	NA	NA	NA	NA	NA	NA	NA	NA	NA	NA	NA	NA	NA	NA
767	January	Female	3	0	3290	YES	3	1	Beninois	NA	NO	NA	NA	NA	NA	NA	NA	NO	NA	NA	NA	NA	NA	NA	YES	>= 2 months	NO	NO	S_pneumoniae	S_pneumoniae	13.314389	2.051782	NO	NA	NO	NA	NA	NA	NA	NA	NA	NA	NA	NA	NA	NA	NA	NA	NA
768	January	Female	1	0	3350	NO	1	1	Togolese	NA	NO	NA	NA	NA	NA	NA	NA	NO	NA	NA	NA	NA	NA	NA	YES	< 2 months	NO	NO	S_pneumoniae	S_pneumoniae	13.314389	2.051782	YES	PCR-NT	YES	S	36	S	22	S	22	S	24	I	19	S	30	S	27
769	January	Female	3		NA	NO	0	0	Zarma_Sonrai	NA	YES	AUTHER	Fever	NA	NA	NA	NA	NA	NA	NA	NA	NA	NA	NA	YES	>= 2 months	NO	NO	S_pneumoniae	S_pneumoniae	13.314389	2.051782	NO	NA	NO	NA	NA	NA	NA	NA	NA	NA	NA	NA	NA	NA	NA	NA	NA
770	January	Male	11		NA	YES	2	1	Zarma_Sonrai	NA	NO	NA	NA	NA	NA	NA	NA	NO	NA	NA	NA	NA	NA	NA	YES	>= 2 months	NO	NO	S_pneumoniae	S_pneumoniae	13.314389	2.051782	YES	19F	NO	NA	NA	NA	NA	NA	NA	NA	NA	NA	NA	NA	NA	NA	NA
771	January	Female	9		NA	NO	1	1	Zarma_Sonrai	NA	YES	AUTHER	Angina	NA	NA	NA	NA	NA	NA	NA	NA	NA	NA	NA	YES	>= 2 months	NO	NO	S_pneumoniae	S_pneumoniae	13.314389	2.051782	NO	NA	NO	NA	NA	NA	NA	NA	NA	NA	NA	NA	NA	NA	NA	NA	NA
772	January	Male	5	0	2600	YES	4	0	Zarma_Sonrai	NA	NO	NA	NA	NA	NA	NA	NA	NO	NA	NA	NA	NA	NA	NA	YES	>= 2 months	NO	NO	S_pneumoniae	S_pneumoniae	13.314389	2.051782	NO	NA	NO	NA	NA	NA	NA	NA	NA	NA	NA	NA	NA	NA	NA	NA	NA
773	January	Male	2		NA	YES	2	1	Zarma_Sonrai	NA	NO	NA	NA	NA	NA	NA	NA	NO	NA	NA	NA	NA	NA	NA	YES	>= 2 months	NO	NO	S_pneumoniae	S_pneumoniae	13.314389	2.051782	YES	14	YES	S	27	S	26	S	25	S	24	S	30	S	30	S	28
774	January	Male	1	0	3140	NO	0	0	Hausa	Touareg	NO	NA	NA	NA	NA	NA	NA	NO	NA	NA	NA	NA	NA	NA	YES	< 2 months	NO	NO	Negative	NA	13.314389	2.051782	NA	NA	NO	NA	NA	NA	NA	NA	NA	NA	NA	NA	NA	NA	NA	NA	NA
775	January	Male	1	0	3150	YES	2	2	Hausa	NA	NO	NA	NA	NA	NA	NA	NA	NO	NA	NA	NA	NA	NA	NA	YES	< 2 months	NO	NO	Negative	NA	13.314389	2.051782	NA	NA	NO	NA	NA	NA	NA	NA	NA	NA	NA	NA	NA	NA	NA	NA	NA
776	January	Male	3	0	3200	NO	1	1	Hausa	NA	YES	AUTHER	Cold	NA	NA	NA	NA	YES	Oxacillin	Last 3 months	NA	NA	NA	NA	YES	>= 2 months	NO	NO	S_pneumoniae	S_pneumoniae	13.314389	2.051782	NO	NA	NO	NA	NA	NA	NA	NA	NA	NA	NA	NA	NA	NA	NA	NA	NA
777	January	Male	17	0	3500	NO	1	1	Hausa	NA	NO	NA	NA	NA	NA	NA	NA	NO	NA	NA	NA	NA	NA	NA	YES	>= 2 months	NO	NO	S_pneumoniae	S_pneumoniae	13.314389	2.051782	YES	PCR-NT	NO	NA	NA	NA	NA	NA	NA	NA	NA	NA	NA	NA	NA	NA	NA
778	January	Male	15	0	3100	NO	0	0	Hausa	NA	NO	NA	NA	NA	NA	NA	NA	NO	NA	NA	NA	NA	NA	NA	YES	>= 2 months	YES	NO	Negative	NA	13.314389	2.051782	NA	NA	NO	NA	NA	NA	NA	NA	NA	NA	NA	NA	NA	NA	NA	NA	NA
779	January	Female	1	1	2100	YES	2	1	Burkinabe	NA	NO	NA	NA	NA	NA	NA	NA	NO	NA	NA	NA	NA	NA	NA	YES	< 2 months	NO	NO	Negative	NA	13.314389	2.051782	NA	NA	NO	NA	NA	NA	NA	NA	NA	NA	NA	NA	NA	NA	NA	NA	NA
780	January	Male	4		NA	YES	2	0	Zarma_Sonrai	Haoussa	NO	NA	NA	NA	NA	NA	NA	NO	NA	NA	NA	NA	NA	NA	YES	>= 2 months	NO	YES	S_pneumoniae	S_pneumoniae	13.314389	2.051782	NO	NA	NO	NA	NA	NA	NA	NA	NA	NA	NA	NA	NA	NA	NA	NA	NA
781	January	Female	10	0	3500	NO	0	0	Zarma_Sonrai	NA	YES	AUTHER	Fever	NA	NA	NA	NA	NA	NA	NA	NA	NA	NA	NA	YES	>= 2 months	NO	NO	Negative	NA	13.314389	2.051782	NA	NA	NO	NA	NA	NA	NA	NA	NA	NA	NA	NA	NA	NA	NA	NA	NA
782	January	Male	4		NA	YES	3	1	Zarma_Sonrai	NA	YES	AUTHER	Stomatite	NA	NA	NA	NA	NA	NA	NA	NA	NA	NA	NA	YES	>= 2 months	NO	NO	S_pneumoniae	S_pneumoniae	13.314389	2.051782	NO	NA	NO	NA	NA	NA	NA	NA	NA	NA	NA	NA	NA	NA	NA	NA	NA
783	January	Male	1	0	3160	NO	1	1	Hausa	Zarma-Sonrai	YES	AUTHER	Cold	NA	NA	NA	NA	NA	NA	NA	NA	NA	NA	NA	YES	< 2 months	YES	YES	Negative	NA	13.314389	2.051782	NA	NA	NO	NA	NA	NA	NA	NA	NA	NA	NA	NA	NA	NA	NA	NA	NA
784	January	Male	1	0	2750	NO	0	0	Zarma_Sonrai	NA	NO	NA	NA	NA	NA	NA	NA	NO	NA	NA	NA	NA	NA	NA	YES	< 2 months	NO	NO	Negative	NA	13.314389	2.051782	NA	NA	NO	NA	NA	NA	NA	NA	NA	NA	NA	NA	NA	NA	NA	NA	NA
785	January	Female	2	1	2420	NO	1	1	Tuareg	NA	NO	NA	NA	NA	NA	NA	NA	NO	NA	NA	NA	NA	NA	NA	YES	>= 2 months	NO	YES	S_pneumoniae	S_pneumoniae	13.314389	2.051782	YES	23F	YES	S	36	S	26	S	25	S	25	S	30	S	33	S	30
786	January	Male	2	0	2950	NO	0	0	Zarma_Sonrai	Peul	NO	NA	NA	NA	NA	NA	NA	NO	NA	NA	NA	NA	NA	NA	YES	>= 2 months	NO	YES	S_pneumoniae	S_pneumoniae	13.314389	2.051782	YES	6A/6B/6C/6D	YES	S	32	S	35	S	30	S	33	S	33	S	35	S	35
787	January	Female	4	0	3700	YES	3	1	Zarma_Sonrai	NA	NO	NA	NA	NA	NA	NA	NA	NO	NA	NA	NA	NA	NA	NA	YES	>= 2 months	NO	NO	S_pneumoniae	S_pneumoniae	13.314389	2.051782	YES	19F	YES	S	30	S	25	S	24	S	25	S	30	S	30	S	26
788	January	Male	6		NA	NO	1	1	Zarma_Sonrai	Touareg	YES	AUTHER	Conjonctivitis	NA	NA	NA	NA	NA	NA	NA	NA	NA	NA	NA	YES	>= 2 months	NO	YES	S_pneumoniae	S_pneumoniae	13.314389	2.051782	NO	NA	NO	NA	NA	NA	NA	NA	NA	NA	NA	NA	NA	NA	NA	NA	NA
789	January	Male	1	0	2700	NO	0	0	Hausa	NA	NO	NA	NA	NA	NA	NA	NA	NO	NA	NA	NA	NA	NA	NA	YES	< 2 months	NO	NO	S_pneumoniae	S_pneumoniae	13.314389	2.051782	YES	17F	YES	S	36	S	26	S	27	S	26	S	35	S	32	S	34
790	January	Female	11	0	2900	NO	1	1	Zarma_Sonrai	NA	YES	AUTHER	Cold	NA	NA	NA	NA	NA	NA	NA	NA	NA	NA	NA	YES	>= 2 months	NO	NO	S_pneumoniae	S_pneumoniae	13.314389	2.051782	NO	NA	NO	NA	NA	NA	NA	NA	NA	NA	NA	NA	NA	NA	NA	NA	NA
791	January	Male	2	1	2400	NO	0	0	Hausa	Zarma-Sonrai	NO	NA	NA	NA	NA	NA	NA	NO	NA	NA	NA	NA	NA	NA	YES	>= 2 months	NO	NO	Negative	NA	13.314389	2.051782	NA	NA	NO	NA	NA	NA	NA	NA	NA	NA	NA	NA	NA	NA	NA	NA	NA
792	January	Female	4	0	3500	YES	2	1	Zarma_Sonrai	Peul	NO	NA	NA	NA	NA	NA	NA	NO	NA	NA	NA	NA	NA	NA	YES	>= 2 months	NO	NO	Negative	NA	13.314389	2.051782	NA	NA	NO	NA	NA	NA	NA	NA	NA	NA	NA	NA	NA	NA	NA	NA	NA
793	January	Male	12		NA	NO	0	0	Hausa	Zarma-Sonrai	NO	NA	NA	NA	NA	NA	NA	NO	NA	NA	NA	NA	NA	NA	YES	>= 2 months	YES	NO	S_pneumoniae	S_pneumoniae	13.314389	2.051782	NO	NA	NO	NA	NA	NA	NA	NA	NA	NA	NA	NA	NA	NA	NA	NA	NA
794	January	Male	5	0	3200	NO	0	0	Zarma_Sonrai	NA	NO	NA	NA	NA	NA	NA	NA	NO	NA	NA	NA	NA	NA	NA	YES	>= 2 months	NO	YES	Negative	NA	13.314389	2.051782	NA	NA	NO	NA	NA	NA	NA	NA	NA	NA	NA	NA	NA	NA	NA	NA	NA
795	January	Female	3	0	2770	YES	2	2	Zarma_Sonrai	NA	NO	NA	NA	NA	NA	NA	NA	NO	NA	NA	NA	NA	NA	NA	YES	>= 2 months	NO	YES	Negative	NA	13.314389	2.051782	NA	NA	NO	NA	NA	NA	NA	NA	NA	NA	NA	NA	NA	NA	NA	NA	NA
796	January	Female	6	1	1600	YES	2	2	Hausa	Nigerian	NO	NA	NA	NA	NA	NA	NA	NO	NA	NA	NA	NA	NA	NA	YES	>= 2 months	YES	NO	S_pneumoniae	S_pneumoniae	13.314389	2.051782	YES	10A	YES	S	35	S	28	S	25	S	26	S	33	S	34	S	31
797	January	Female	6	1	1850	YES	2	2	Hausa	Nigerian	NO	NA	NA	NA	NA	NA	NA	NO	NA	NA	NA	NA	NA	NA	YES	>= 2 months	YES	NO	S_pneumoniae	S_pneumoniae	13.314389	2.051782	YES	PCR-NT	YES	S	36	S	27	S	26	S	25	S	32	S	33	S	31
798	January	Female	9	0	2670	NO	0	0	Zarma_Sonrai	Peul	YES	AUTHER	Fever	NA	NA	NA	NA	YES	Classin	Last 7 days	NA	NA	NA	NA	YES	>= 2 months	YES	NO	Negative	NA	13.314389	2.051782	NA	NA	NO	NA	NA	NA	NA	NA	NA	NA	NA	NA	NA	NA	NA	NA	NA
799	January	Female	4	0	3550	YES	2	1	Hausa	Zarma-Sonrai	YES	AUTHER	Cold	NA	NA	NA	NA	YES	Amoxicillin	Last 7 days	NA	NA	NA	NA	YES	>= 2 months	NO	NO	Negative	NA	13.314389	2.051782	NA	NA	NO	NA	NA	NA	NA	NA	NA	NA	NA	NA	NA	NA	NA	NA	NA
800	January	Female	3	0	2500	NO	0	0	Hausa	Zarma-Sonrai	NO	NA	NA	NA	NA	NA	NA	NO	NA	NA	NA	NA	NA	NA	YES	>= 2 months	NO	NO	Negative	NA	13.314389	2.051782	NA	NA	NO	NA	NA	NA	NA	NA	NA	NA	NA	NA	NA	NA	NA	NA	NA
801	January	Male	15		NA	YES	3	2	Hausa	Zarma-Sonrai	YES	AUTHER	Malaria	NA	NA	NA	NA	YES	Cotrimoxazole	More than 3 months	NA	NA	NA	NA	YES	>= 2 months	NO	YES	Negative	NA	13.314389	2.051782	NA	NA	NO	NA	NA	NA	NA	NA	NA	NA	NA	NA	NA	NA	NA	NA	NA
802	January	Male	15		NA	YES	3	2	Hausa	Zarma-Sonrai	YES	AUTHER	Cold	NA	NA	NA	NA	YES	Cotrimoxazole	Last month	NA	NA	NA	NA	YES	>= 2 months	NO	YES	S_pneumoniae	S_pneumoniae	13.314389	2.051782	YES	23F	NO	NA	NA	NA	NA	NA	NA	NA	NA	NA	NA	NA	NA	NA	NA
803	January	Male	4	0	3340	NO	0	0	Tuareg	Burkinabe	YES	AUTHER	Diarrhoea	NA	NA	NA	NA	YES	Cotrimoxazole	Last month	NA	NA	NA	NA	YES	>= 2 months	NO	YES	S_pneumoniae	S_pneumoniae	13.314389	2.051782	NO	NA	NO	NA	NA	NA	NA	NA	NA	NA	NA	NA	NA	NA	NA	NA	NA
804	January	Female	1	0	2550	YES	3	1	Hausa	NA	NO	NA	NA	NA	NA	NA	NA	NO	NA	NA	NA	NA	NA	NA	YES	>= 2 months	NO	NO	Negative	NA	13.314389	2.051782	NA	NA	NO	NA	NA	NA	NA	NA	NA	NA	NA	NA	NA	NA	NA	NA	NA
805	January	Male	3	0	3280	NO	1	1	Hausa	Zarma-Sonrai	NO	NA	NA	NA	NA	NA	NA	YES	Amoxicillin	Last 3 months	NA	NA	NA	NA	YES	>= 2 months	YES	NO	S_pneumoniae	S_pneumoniae	13.314389	2.051782	NO	NA	NO	NA	NA	NA	NA	NA	NA	NA	NA	NA	NA	NA	NA	NA	NA
806	January	Male	2	0	3100	YES	2	1	OTHERS	NA	NO	NA	NA	NA	NA	NA	NA	NO	NA	NA	NA	NA	NA	NA	YES	>= 2 months	NO	NO	Negative	NA	13.314389	2.051782	NA	NA	NO	NA	NA	NA	NA	NA	NA	NA	NA	NA	NA	NA	NA	NA	NA
807	January	Female	3	0	3300	NO	0	0	OTHERS	NA	NO	NA	NA	NA	NA	NA	NA	NO	NA	NA	NA	NA	NA	NA	YES	>= 2 months	NO	NO	Negative	NA	13.314389	2.051782	NA	NA	NO	NA	NA	NA	NA	NA	NA	NA	NA	NA	NA	NA	NA	NA	NA
808	January	Female	3		NA	NO	1	1	Zarma_Sonrai	Touareg	NO	NA	NA	NA	NA	NA	NA	NO	NA	NA	NA	NA	NA	NA	YES	>= 2 months	NO	NO	Negative	NA	13.314389	2.051782	NA	NA	NO	NA	NA	NA	NA	NA	NA	NA	NA	NA	NA	NA	NA	NA	NA
809	January	Male	NA	0	3750	NO	0	0	Zarma_Sonrai	Touareg	YES	AUTHER	Malaria	NA	NA	NA	NA	NO	NA	NA	NA	NA	NA	NA	NO	NO	YES	NO	Negative	NA	13.314389	2.051782	NA	NA	NO	NA	NA	NA	NA	NA	NA	NA	NA	NA	NA	NA	NA	NA	NA
810	January	Female	6	0	3050	NO	0	0	Hausa	Peul	NO	NA	NA	NA	NA	NA	NA	NO	NA	NA	NA	NA	NA	NA	YES	>= 2 months	NO	YES	S_pneumoniae	S_pneumoniae	13.314389	2.051782	YES	23F	YES	S	35	S	24	S	23	S	22	S	29	S	30	S	26
811	January	Male	4	0	3750	YES	4	2	Zarma_Sonrai	NA	NO	NA	NA	NA	NA	NA	NA	NO	NA	NA	NA	NA	NA	NA	YES	>= 2 months	YES	NO	S_pneumoniae	S_pneumoniae	13.314389	2.051782	NO	NA	NO	NA	NA	NA	NA	NA	NA	NA	NA	NA	NA	NA	NA	NA	NA
812	January	Female	2		NA	NO	0	0	Zarma_Sonrai	NA	YES	AUTHER	Cold	NA	NA	NA	NA	NA	NA	NA	NA	NA	NA	NA	YES	>= 2 months	NO	NO	Negative	NA	13.314389	2.051782	NA	NA	NO	NA	NA	NA	NA	NA	NA	NA	NA	NA	NA	NA	NA	NA	NA
813	January	Male	12	0	2800	NO	0	0	Zarma_Sonrai	NA	YES	AUTHER	Diarrhoea	NA	NA	NA	NA	YES	Cotrimoxazole	Last 3 months	NA	NA	NA	NA	YES	>= 2 months	NO	NO	Negative	NA	13.314389	2.051782	NA	NA	NO	NA	NA	NA	NA	NA	NA	NA	NA	NA	NA	NA	NA	NA	NA
814	January	Male	7	0	3170	YES	2	1	Hausa	Peul	YES	AUTHER	Fever	NA	NA	NA	NA	NO	NA	NA	NA	NA	NA	NA	YES	>= 2 months	NO	NO	S_pneumoniae	S_pneumoniae	13.314389	2.051782	YES	15B/15C	YES	S	43	S	42	S	36	S	40	S	39	S	35	S	34
815	January	Male	12	0	3100	YES	2	2	Zarma_Sonrai	NA	NO	NA	NA	NA	NA	NA	NA	NO	NA	NA	NA	NA	NA	NA	YES	>= 2 months	NO	NO	S_pneumoniae	S_pneumoniae	13.314389	2.051782	NO	NA	NO	NA	NA	NA	NA	NA	NA	NA	NA	NA	NA	NA	NA	NA	NA
816	January	Female	6	0	3160	NO	0	0	Kanouri	NA	NO	NA	NA	NA	NA	NA	NA	NO	NA	NA	NA	NA	NA	NA	YES	>= 2 months	NO	YES	Negative	NA	13.314389	2.051782	NA	NA	NO	NA	NA	NA	NA	NA	NA	NA	NA	NA	NA	NA	NA	NA	NA
817	January	Male	10	1	2370	NO	1	1	Hausa	Zarma-Sonrai	NO	NA	NA	NA	NA	NA	NA	YES	Amoxicillin	Last month	NA	NA	NA	NA	YES	>= 2 months	NO	NO	S_pneumoniae	S_pneumoniae	13.314389	2.051782	YES	14	NO	NA	NA	NA	NA	NA	NA	NA	NA	NA	NA	NA	NA	NA	NA
818	January	Male	7	0	2950	YES	3	2	Zarma_Sonrai	NA	NO	NA	NA	NA	NA	NA	NA	NO	NA	NA	NA	NA	NA	NA	YES	>= 2 months	NO	YES	Negative	NA	13.314389	2.051782	NA	NA	NO	NA	NA	NA	NA	NA	NA	NA	NA	NA	NA	NA	NA	NA	NA
819	January	Female	3	0	2970	YES	2	1	Hausa	NA	YES	AUTHER	Cold	NA	NA	NA	NA	YES	Amoxicillin	Last 3 months	NA	NA	NA	NA	YES	>= 2 months	YES	NO	S_pneumoniae	S_pneumoniae	13.314389	2.051782	NO	NA	NO	NA	NA	NA	NA	NA	NA	NA	NA	NA	NA	NA	NA	NA	NA
820	January	Male	2	0	3480	YES	4	0	Hausa	Kanouri	NO	NA	NA	NA	NA	NA	NA	NO	NA	NA	NA	NA	NA	NA	YES	>= 2 months	YES	NO	S_pneumoniae	S_pneumoniae	13.314389	2.051782	NO	NA	NO	NA	NA	NA	NA	NA	NA	NA	NA	NA	NA	NA	NA	NA	NA
821	January	Male	2	0	2700	NO	0	0	Burkinabe	NA	NO	NA	NA	NA	NA	NA	NA	NO	NA	NA	NA	NA	NA	NA	YES	>= 2 months	NO	NO	Negative	NA	13.314389	2.051782	NA	NA	NO	NA	NA	NA	NA	NA	NA	NA	NA	NA	NA	NA	NA	NA	NA
822	January	Male	5	0	2800	YES	2	1	Zarma_Sonrai	NA	NO	NA	NA	NA	NA	NA	NA	NO	NA	NA	NA	NA	NA	NA	YES	>= 2 months	YES	NO	S_pneumoniae	S_pneumoniae	13.314389	2.051782	NO	NA	NO	NA	NA	NA	NA	NA	NA	NA	NA	NA	NA	NA	NA	NA	NA
823	January	Male	5	0	3600	NO	1	1	Zarma_Sonrai	NA	YES	AUTHER	Cold	NA	NA	NA	NA	NO	NA	NA	NA	NA	NA	NA	YES	>= 2 months	NO	NO	Negative	NA	13.314389	2.051782	NA	NA	NO	NA	NA	NA	NA	NA	NA	NA	NA	NA	NA	NA	NA	NA	NA
824	January	Male	19	0	3360	NO	1	0	Hausa	NA	NO	NA	NA	NA	NA	NA	NA	NO	NA	NA	NA	NA	NA	NA	YES	>= 2 months	NO	NO	Negative	NA	13.314389	2.051782	NA	NA	NO	NA	NA	NA	NA	NA	NA	NA	NA	NA	NA	NA	NA	NA	NA
825	January	Male	3		NA	NO	0	0	Zarma_Sonrai	NA	NO	NA	NA	NA	NA	NA	NA	NO	NA	NA	NA	NA	NA	NA	YES	>= 2 months	YES	NO	S_pneumoniae	S_pneumoniae	13.314389	2.051782	YES	PCR-NT	YES	S	43	S	29	S	27	S	26	S	31	S	35	S	30
826	February	Male	3	0	3240	NO	1	1	Gurmantche	NA	YES	AUTHER	Fever	NA	NA	NA	NA	NA	NA	NA	NA	NA	NA	NA	YES	>= 2 months	YES	YES	S_pneumoniae	S_pneumoniae	13.314389	2.051782	YES	14	NO	NA	NA	NA	NA	NA	NA	NA	NA	NA	NA	NA	NA	NA	NA
827	February	Female	4	0	3200	NO	0	0	Zarma_Sonrai	Touareg	NO	NA	NA	NA	NA	NA	NA	NO	NA	NA	NA	NA	NA	NA	YES	>= 2 months	NO	NO	Negative	NA	13.314389	2.051782	NA	NA	NO	NA	NA	NA	NA	NA	NA	NA	NA	NA	NA	NA	NA	NA	NA
828	February	Male	7	0	3350	NO	0	0	Zarma_Sonrai	Peul	NO	NA	NA	NA	NA	NA	NA	NO	NA	NA	NA	NA	NA	NA	YES	>= 2 months	YES	NO	S_pneumoniae	S_pneumoniae	13.314389	2.051782	YES	18/(18A/18B/18C/18F)	YES	S	38	S	24	S	24	S	25	S	30	S	31	S	26
829	February	Male	17	0	2650	YES	2	1	Zarma_Sonrai	NA	NO	NA	NA	NA	NA	NA	NA	NO	NA	NA	NA	NA	NA	NA	YES	>= 2 months	NO	YES	S_pneumoniae	S_pneumoniae	13.314389	2.051782	YES	38/25F/25A	NO	NA	NA	NA	NA	NA	NA	NA	NA	NA	NA	NA	NA	NA	NA
830	February	Female	5	0	2600	NO	0	0	Zarma_Sonrai	Touareg	NO	NA	NA	NA	NA	NA	NA	NO	NA	NA	NA	NA	NA	NA	YES	>= 2 months	YES	NO	S_pneumoniae	S_pneumoniae	13.314389	2.051782	YES	25F/38	NO	NA	NA	NA	NA	NA	NA	NA	NA	NA	NA	NA	NA	NA	NA
831	February	Male	9		NA	YES	3	0	Tuareg	NA	YES	AUTHER	Conjonctivitis	NA	NA	NA	NA	NO	NA	NA	NA	NA	NA	NA	YES	>= 2 months	NO	NO	Negative	NA	13.314389	2.051782	NA	NA	NO	NA	NA	NA	NA	NA	NA	NA	NA	NA	NA	NA	NA	NA	NA
832	February	Male	5	0	3440	NO	1	1	Togolese	NA	NO	NA	NA	NA	NA	NA	NA	NO	NA	NA	NA	NA	NA	NA	YES	>= 2 months	NO	NO	S_pneumoniae	S_pneumoniae	13.314389	2.051782	NO	NA	NO	NA	NA	NA	NA	NA	NA	NA	NA	NA	NA	NA	NA	NA	NA
833	February	Male	7	0	3130	YES	3	2	Zarma_Sonrai	NA	YES	AUTHER	Cold	NA	NA	NA	NA	NA	NA	NA	NA	NA	NA	NA	YES	>= 2 months	NO	NO	Negative	NA	13.314389	2.051782	NA	NA	NO	NA	NA	NA	NA	NA	NA	NA	NA	NA	NA	NA	NA	NA	NA
834	February	Male	6	0	3000	NO	0	0	Zarma_Sonrai	NA	YES	AUTHER	Cold	NA	NA	NA	NA	NA	NA	NA	NA	NA	NA	NA	YES	>= 2 months	NO	NO	S_pneumoniae	S_pneumoniae	13.314389	2.051782	NO	NA	NO	NA	NA	NA	NA	NA	NA	NA	NA	NA	NA	NA	NA	NA	NA
835	February	Female	17	0	2900	NO	0	0	Zarma_Sonrai	NA	NO	NA	NA	NA	NA	NA	NA	NO	NA	NA	NA	NA	NA	NA	YES	>= 2 months	NO	NO	S_pneumoniae	S_pneumoniae	13.314389	2.051782	YES	6A/6B/6C/6D	NO	NA	NA	NA	NA	NA	NA	NA	NA	NA	NA	NA	NA	NA	NA
836	February	Male	5	0	2900	YES	2	1	Zarma_Sonrai	NA	YES	AUTHER	Cold	NA	NA	NA	NA	NA	NA	NA	NA	NA	NA	NA	YES	>= 2 months	NO	NO	S_pneumoniae	S_pneumoniae	13.314389	2.051782	NO	NA	NO	NA	NA	NA	NA	NA	NA	NA	NA	NA	NA	NA	NA	NA	NA
837	February	Male	8		NA	NO	0	0	Zarma_Sonrai	NA	YES	AUTHER	Cold	NA	NA	NA	NA	NA	NA	NA	NA	NA	NA	NA	YES	>= 2 months	NO	YES	Negative	NA	13.314389	2.051782	NA	NA	NO	NA	NA	NA	NA	NA	NA	NA	NA	NA	NA	NA	NA	NA	NA
838	February	Male	4	0	3000	NO	0	0	Zarma_Sonrai	NA	YES	AUTHER	Cold	NA	NA	NA	NA	NA	NA	NA	NA	NA	NA	NA	YES	>= 2 months	NO	YES	S_pneumoniae	S_pneumoniae	13.314389	2.051782	NO	NA	NO	NA	NA	NA	NA	NA	NA	NA	NA	NA	NA	NA	NA	NA	NA
839	February	Male	6		NA	YES	5	1	Gurmantche	NA	YES	AUTHER	Cold	NA	NA	NA	NA	YES	Cotrimoxazole	Last 3 months	NA	NA	NA	NA	YES	>= 2 months	NO	NO	S_pneumoniae	S_pneumoniae	13.314389	2.051782	YES	PCR-NT	YES	S	35	S	25	S	25	S	26	S	28	S	35	S	29
840	February	Male	13	1	2160	NO	0	0	Zarma_Sonrai	NA	YES	AUTHER	Cold	NA	NA	NA	NA	NA	NA	NA	NA	NA	NA	NA	YES	>= 2 months	NO	NO	S_pneumoniae	S_pneumoniae	13.314389	2.051782	YES	14	YES	S	32	S	30	S	26	S	28	S	33	S	33	S	31
841	February	Male	3	0	2800	NO	0	0	Hausa	NA	YES	AUTHER	Cold	NA	NA	NA	NA	NO	NA	NA	NA	NA	NA	NA	YES	>= 2 months	NO	NO	Negative	NA	13.314389	2.051782	NA	NA	NO	NA	NA	NA	NA	NA	NA	NA	NA	NA	NA	NA	NA	NA	NA
842	February	Female	NA	0	3200	YES	4	1	Hausa	NA	YES	AUTHER	Cold	NA	NA	NA	NA	NO	NA	NA	NA	NA	NA	NA	YES	>= 2 months	NO	NO	S_pneumoniae	S_pneumoniae	13.314389	2.051782	NO	NA	NO	NA	NA	NA	NA	NA	NA	NA	NA	NA	NA	NA	NA	NA	NA
843	February	Male	2	0	2900	NO	0	0	Zarma_Sonrai	NA	NO	NA	NA	NA	NA	NA	NA	NO	NA	NA	NA	NA	NA	NA	YES	< 2 months	NO	NO	S_pneumoniae	S_pneumoniae	13.314389	2.051782	NO	NA	NO	NA	NA	NA	NA	NA	NA	NA	NA	NA	NA	NA	NA	NA	NA
844	February	Male	4	1	2300	NO	0	0	Kanouri	NA	NO	NA	NA	NA	NA	NA	NA	NO	NA	NA	NA	NA	NA	NA	YES	>= 2 months	NO	NO	Negative	NA	13.314389	2.051782	NA	NA	NO	NA	NA	NA	NA	NA	NA	NA	NA	NA	NA	NA	NA	NA	NA
845	February	Female	4	0	2950	NO	0	0	Hausa	Zarma-Sonrai	NO	NA	NA	NA	NA	NA	NA	NO	NA	NA	NA	NA	NA	NA	YES	>= 2 months	NO	YES	S_pneumoniae	S_pneumoniae	13.314389	2.051782	YES	13	NO	NA	NA	NA	NA	NA	NA	NA	NA	NA	NA	NA	NA	NA	NA
846	February	Male	6	0	2950	NO	0	0	Hausa	NA	YES	AUTHER	Malaria	NA	NA	NA	NA	NA	NA	NA	NA	NA	NA	NA	YES	>= 2 months	NO	NO	S_pneumoniae	S_pneumoniae	13.314389	2.051782	NO	NA	NO	NA	NA	NA	NA	NA	NA	NA	NA	NA	NA	NA	NA	NA	NA
847	February	Female	4	0	3040	YES	9	1	Zarma_Sonrai	NA	NO	NA	NA	NA	NA	NA	NA	NO	NA	NA	NA	NA	NA	NA	YES	>= 2 months	NO	NO	S_pneumoniae	S_pneumoniae	13.314389	2.051782	NO	NA	NO	NA	NA	NA	NA	NA	NA	NA	NA	NA	NA	NA	NA	NA	NA
848	February	Female	5	0	2800	YES	4	2	Zarma_Sonrai	NA	NO	NA	NA	NA	NA	NA	NA	NO	NA	NA	NA	NA	NA	NA	YES	>= 2 months	NO	YES	Negative	NA	13.314389	2.051782	NA	NA	NO	NA	NA	NA	NA	NA	NA	NA	NA	NA	NA	NA	NA	NA	NA
849	February	Male	4	0	3200	YES	2	1	OTHERS	NA	NO	NA	NA	NA	NA	NA	NA	NO	NA	NA	NA	NA	NA	NA	YES	>= 2 months	NO	YES	Negative	NA	13.314389	2.051782	NA	NA	NO	NA	NA	NA	NA	NA	NA	NA	NA	NA	NA	NA	NA	NA	NA
850	February	Female	4	0	3250	NO	1	1	Tuareg	Zarma-Sonrai	NO	NA	NA	NA	NA	NA	NA	NO	NA	NA	NA	NA	NA	NA	YES	>= 2 months	NO	NO	S_pneumoniae	S_pneumoniae	13.314389	2.051782	YES	PCR-NT	YES	S	35	S	24	S	23	S	25	S	28	S	35	S	26
851	February	Male	3	0	3210	NO	1	1	Zarma_Sonrai	NA	NO	NA	NA	NA	NA	NA	NA	NO	NA	NA	NA	NA	NA	NA	YES	>= 2 months	NO	NO	S_pneumoniae	S_pneumoniae	13.314389	2.051782	YES	6A/6B/6C/6D	YES	S	38	S	27	S	26	S	25	S	31	S	31	S	26
852	February	Male	9		NA	YES	4	0	Hausa	NA	NO	NA	NA	NA	NA	NA	NA	NO	NA	NA	NA	NA	NA	NA	YES	>= 2 months	NO	NO	Negative	NA	13.314389	2.051782	NA	NA	NO	NA	NA	NA	NA	NA	NA	NA	NA	NA	NA	NA	NA	NA	NA
853	February	Female	5		NA	NO	1	0	Zarma_Sonrai	Beninois	NO	NA	NA	NA	NA	NA	NA	NO	NA	NA	NA	NA	NA	NA	YES	>= 2 months	NO	NO	S_pneumoniae	S_pneumoniae	13.314389	2.051782	NO	NA	NO	NA	NA	NA	NA	NA	NA	NA	NA	NA	NA	NA	NA	NA	NA
854	February	Female	8	0	2840	NO	0	0	Zarma_Sonrai	NA	NO	NA	NA	NA	NA	NA	NA	NO	NA	NA	NA	NA	NA	NA	YES	>= 2 months	YES	NO	Negative	NA	13.314389	2.051782	NA	NA	NO	NA	NA	NA	NA	NA	NA	NA	NA	NA	NA	NA	NA	NA	NA
855	February	Male	10	0	2800	NO	0	0	Hausa	Zarma-Sonrai	YES	AUTHER	Gastroenteritis	NA	NA	NA	NA	YES	Cotrimoxazole	Last month	NA	NA	NA	NA	YES	>= 2 months	NO	NO	Negative	NA	13.314389	2.051782	NA	NA	NO	NA	NA	NA	NA	NA	NA	NA	NA	NA	NA	NA	NA	NA	NA
856	February	Female	7	1	2360	YES	3	1	Hausa	NA	NO	NA	NA	NA	NA	NA	NA	NO	NA	NA	NA	NA	NA	NA	YES	>= 2 months	NO	NO	S_pneumoniae	S_pneumoniae	13.314389	2.051782	YES	6A/6B/6C/6D	YES	S	35	S	29	S	30	S	29	R	12	R	13	S	26
857	February	Male	6	0	2930	NO	0	0	Zarma_Sonrai	Haoussa	NO	NA	NA	NA	NA	NA	NA	NO	NA	NA	NA	NA	NA	NA	YES	>= 2 months	NO	YES	S_pneumoniae	S_pneumoniae	13.314389	2.051782	YES	34	NO	NA	NA	NA	NA	NA	NA	NA	NA	NA	NA	NA	NA	NA	NA
858	February	Male	10	1	2100	NO	0	0	Zarma_Sonrai	NA	NO	NA	NA	NA	NA	NA	NA	NO	NA	NA	NA	NA	NA	NA	YES	>= 2 months	NO	NO	S_pneumoniae	S_pneumoniae	13.314389	2.051782	YES	18/(18A/18B/18C/18F)	NO	NA	NA	NA	NA	NA	NA	NA	NA	NA	NA	NA	NA	NA	NA
859	February	Female	8	0	2750	NO	1	1	Tuareg	NA	NO	NA	NA	NA	NA	NA	NA	NO	NA	NA	NA	NA	NA	NA	YES	>= 2 months	YES	YES	S_pneumoniae	S_pneumoniae	13.314389	2.051782	YES	PCR-NT	YES	S	41	S	28	S	26	S	28	S	29	S	34	S	29
860	February	Female	5	0	3000	YES	2	1	Hausa	Malien	NO	NA	NA	NA	NA	NA	NA	NO	NA	NA	NA	NA	NA	NA	YES	>= 2 months	NO	NO	S_pneumoniae	S_pneumoniae	13.314389	2.051782	YES	PCR-NT	YES	S	30	S	27	S	26	S	26	S	29	S	31	S	28
861	February	Male	4	0	3410	NO	1	1	Hausa	Zarma-Sonrai	YES	AUTHER	Cold	NA	NA	NA	NA	NA	NA	NA	NA	NA	NA	NA	YES	>= 2 months	YES	NO	Negative	NA	13.314389	2.051782	NA	NA	NO	NA	NA	NA	NA	NA	NA	NA	NA	NA	NA	NA	NA	NA	NA
862	February	Female	4		NA	NO	0	0	Zarma_Sonrai	NA	NO	NA	NA	NA	NA	NA	NA	NO	NA	NA	NA	NA	NA	NA	YES	>= 2 months	NO	NO	Negative	NA	13.314389	2.051782	NA	NA	NO	NA	NA	NA	NA	NA	NA	NA	NA	NA	NA	NA	NA	NA	NA
863	February	Female	9	0	2920	YES	8	1	Hausa	NA	NO	NA	NA	NA	NA	NA	NA	NO	NA	NA	NA	NA	NA	NA	YES	>= 2 months	NO	NO	S_pneumoniae	S_pneumoniae	13.314389	2.051782	NO	NA	NO	NA	NA	NA	NA	NA	NA	NA	NA	NA	NA	NA	NA	NA	NA
864	February	Female	2	0	3040	NO	1	1	Zarma_Sonrai	NA	NO	NA	NA	NA	NA	NA	NA	NO	NA	NA	NA	NA	NA	NA	YES	>= 2 months	NO	NO	S_pneumoniae	S_pneumoniae	13.314389	2.051782	YES	PCR-NT	NO	NA	NA	NA	NA	NA	NA	NA	NA	NA	NA	NA	NA	NA	NA
865	February	Female	6	0	2800	NO	0	0	Zarma_Sonrai	Kanouri	YES	AUTHER	Diarrhoea	NA	NA	NA	NA	YES	Amoxicillin	Last month	NA	NA	NA	NA	YES	>= 2 months	YES	NO	S_pneumoniae	S_pneumoniae	13.314389	2.051782	YES	6A/6B/6C/6D	YES	S	35	S	33	S	27	S	31	S	35	S	39	S	35
866	February	Female	2	0	2520	NO	0	0	Zarma_Sonrai	NA	NO	NA	NA	NA	NA	NA	NA	NO	NA	NA	NA	NA	NA	NA	YES	< 2 months	NO	NO	S_pneumoniae	S_pneumoniae	13.314389	2.051782	NO	NA	NO	NA	NA	NA	NA	NA	NA	NA	NA	NA	NA	NA	NA	NA	NA
867	February	Male	8	0	3700	NO	0	0	Zarma_Sonrai	NA	YES	AUTHER	Cold	NA	NA	NA	NA	NO	NA	NA	NA	NA	NA	NA	YES	>= 2 months	NO	YES	S_pneumoniae	S_pneumoniae	13.314389	2.051782	YES	14	YES	S	35	S	35	S	35	S	35	S	35	S	35	S	35
868	February	Female	20	0	3700	NO	0	0	Zarma_Sonrai	NA	NO	NA	NA	NA	NA	NA	NA	NO	NA	NA	NA	NA	NA	NA	YES	>= 2 months	NO	NO	S_pneumoniae	S_pneumoniae	13.314389	2.051782	YES	23F	NO	NA	NA	NA	NA	NA	NA	NA	NA	NA	NA	NA	NA	NA	NA
869	February	Male	2		NA	NO	0	0	Tuareg	NA	YES	AUTHER	Cold	NA	NA	NA	NA	NA	NA	NA	NA	NA	NA	NA	YES	< 2 months	NO	YES	Negative	NA	13.314389	2.051782	YES	14	NO	NA	NA	NA	NA	NA	NA	NA	NA	NA	NA	NA	NA	NA	NA
870	February	Male	5	0	2600	NO	0	0	Zarma_Sonrai	NA	NO	NA	NA	NA	NA	NA	NA	NO	NA	NA	NA	NA	NA	NA	YES	>= 2 months	NO	NO	Negative	NA	13.314389	2.051782	NA	NA	NO	NA	NA	NA	NA	NA	NA	NA	NA	NA	NA	NA	NA	NA	NA
871	February	Female	2	1	2300	NO	1	0	Hausa	Zarma-Sonrai	NO	NA	NA	NA	NA	NA	NA	NO	NA	NA	NA	NA	NA	NA	YES	< 2 months	NO	NO	Negative	NA	13.314389	2.051782	NA	NA	NO	NA	NA	NA	NA	NA	NA	NA	NA	NA	NA	NA	NA	NA	NA
872	February	Female	6	0	2840	YES	2	1	Hausa	Kanouri	NO	NA	NA	NA	NA	NA	NA	NO	NA	NA	NA	NA	NA	NA	YES	>= 2 months	NO	NO	Negative	NA	13.314389	2.051782	NA	NA	NO	NA	NA	NA	NA	NA	NA	NA	NA	NA	NA	NA	NA	NA	NA
873	February	Female	11	0	3500	NO	0	0	Zarma_Sonrai	NA	YES	AUTHER	Cold	NA	NA	NA	NA	NA	NA	NA	NA	NA	NA	NA	YES	>= 2 months	NO	NO	Negative	NA	13.314389	2.051782	NA	NA	NO	NA	NA	NA	NA	NA	NA	NA	NA	NA	NA	NA	NA	NA	NA
874	February	Female	8	0	3300	NO	0	0	Hausa	Zarma-Sonrai	YES	AUTHER	Gastroenteritis	NA	NA	NA	NA	NA	NA	NA	NA	NA	NA	NA	YES	>= 2 months	YES	NO	Negative	NA	13.314389	2.051782	NA	NA	NO	NA	NA	NA	NA	NA	NA	NA	NA	NA	NA	NA	NA	NA	NA
875	February	Male	13	0	2940	NO	0	0	Fulan	Zarma-Sonrai	YES	AUTHER	Cold	NA	NA	NA	NA	YES	Amoxicillin	Last month	NA	NA	NA	NA	YES	>= 2 months	YES	NO	Negative	NA	13.314389	2.051782	YES	PCR-NT	NO	NA	NA	NA	NA	NA	NA	NA	NA	NA	NA	NA	NA	NA	NA
876	February	Male	10	0	3150	YES	2	1	Tuareg	NA	YES	AUTHER	Gastroenteritis	NA	NA	NA	NA	NA	NA	NA	NA	NA	NA	NA	YES	>= 2 months	NO	NO	Negative	NA	13.314389	2.051782	NA	NA	NO	NA	NA	NA	NA	NA	NA	NA	NA	NA	NA	NA	NA	NA	NA
877	February	Female	19	0	2880	NO	1	1	Hausa	NA	YES	AUTHER	Gastroenteritis	NA	NA	NA	NA	YES	Gentamicin	Last 3 months	NA	NA	NA	NA	YES	>= 2 months	NO	YES	Negative	NA	13.314389	2.051782	NA	NA	NO	NA	NA	NA	NA	NA	NA	NA	NA	NA	NA	NA	NA	NA	NA
878	February	Male	2	0	3400	NO	0	0	Zarma_Sonrai	NA	NO	NA	NA	NA	NA	NA	NA	NO	NA	NA	NA	NA	NA	NA	YES	>= 2 months	NO	NO	S_pneumoniae	S_pneumoniae	13.314389	2.051782	NO	NA	NO	NA	NA	NA	NA	NA	NA	NA	NA	NA	NA	NA	NA	NA	NA
879	February	Male	2	0	2750	YES	4	2	Zarma_Sonrai	Peul	YES	AUTHER	Cold	NA	NA	NA	NA	NO	NA	NA	NA	NA	NA	NA	YES	>= 2 months	NO	NO	Negative	NA	13.314389	2.051782	NA	NA	NO	NA	NA	NA	NA	NA	NA	NA	NA	NA	NA	NA	NA	NA	NA
880	February	Male	3	0	2950	NO	0	0	Zarma_Sonrai	Peul	NO	NA	NA	NA	NA	NA	NA	NO	NA	NA	NA	NA	NA	NA	YES	>= 2 months	YES	YES	S_pneumoniae	S_pneumoniae	13.314389	2.051782	NO	NA	NO	NA	NA	NA	NA	NA	NA	NA	NA	NA	NA	NA	NA	NA	NA
881	February	Female	17	1	2330	NO	0	0	Zarma_Sonrai	Malien	NO	NA	NA	NA	NA	NA	NA	NO	NA	NA	NA	NA	NA	NA	YES	>= 2 months	NO	YES	Negative	NA	13.314389	2.051782	NA	NA	NO	NA	NA	NA	NA	NA	NA	NA	NA	NA	NA	NA	NA	NA	NA
882	February	Female	10	0	3000	YES	2	1	Zarma_Sonrai	NA	NO	NA	NA	NA	NA	NA	NA	NO	NA	NA	NA	NA	NA	NA	YES	>= 2 months	NO	YES	Negative	NA	13.314389	2.051782	NA	NA	NO	NA	NA	NA	NA	NA	NA	NA	NA	NA	NA	NA	NA	NA	NA
883	February	Female	7	0	3740	YES	2	1	Zarma_Sonrai	NA	NO	NA	NA	NA	NA	NA	NA	NO	NA	NA	NA	NA	NA	NA	YES	>= 2 months	NO	YES	S_pneumoniae	S_pneumoniae	13.314389	2.051782	NO	NA	NO	NA	NA	NA	NA	NA	NA	NA	NA	NA	NA	NA	NA	NA	NA
884	February	Male	2	0	3100	YES	2	1	NA	NA	YES	AUTHER	Cold	NA	NA	NA	NA	NA	NA	NA	NA	NA	NA	NA	YES	>= 2 months	NO	YES	Negative	NA	13.314389	2.051782	NA	NA	NO	NA	NA	NA	NA	NA	NA	NA	NA	NA	NA	NA	NA	NA	NA
885	February	Female	5	1	2050	NO	1	0	Hausa	NA	NO	NA	NA	NA	NA	NA	NA	NO	NA	NA	NA	NA	NA	NA	YES	>= 2 months	NO	NO	S_pneumoniae	S_pneumoniae	13.314389	2.051782	NO	NA	NO	NA	NA	NA	NA	NA	NA	NA	NA	NA	NA	NA	NA	NA	NA
886	February	Male	3	1	1850	NO	0	0	Tuareg	NA	NO	NA	NA	NA	NA	NA	NA	NO	NA	NA	NA	NA	NA	NA	YES	>= 2 months	NO	NO	Negative	NA	13.314389	2.051782	NA	NA	NO	NA	NA	NA	NA	NA	NA	NA	NA	NA	NA	NA	NA	NA	NA
887	February	Male	7	0	3100	NO	0	0	Hausa	Zarma-Sonrai	NO	NA	NA	NA	NA	NA	NA	NO	NA	NA	NA	NA	NA	NA	YES	>= 2 months	NO	YES	Negative	NA	13.314389	2.051782	NA	NA	NO	NA	NA	NA	NA	NA	NA	NA	NA	NA	NA	NA	NA	NA	NA
888	February	Female	3	0	3790	NO	1	1	NA	NA	YES	AUTHER	Cold	NA	NA	NA	NA	NA	NA	NA	NA	NA	NA	NA	YES	>= 2 months	NO	NO	S_pneumoniae	S_pneumoniae	13.314389	2.051782	YES	PCR-NT	YES	S	40	S	30	S	26	S	31	S	32	S	32	S	28
889	February	Female	3		NA	YES	3	2	Zarma_Sonrai	NA	YES	AUTHER	Cold	NA	NA	NA	NA	NA	NA	NA	NA	NA	NA	NA	YES	>= 2 months	NO	NO	S_pneumoniae	S_pneumoniae	13.314389	2.051782	NO	NA	NO	NA	NA	NA	NA	NA	NA	NA	NA	NA	NA	NA	NA	NA	NA
890	February	Female	3	0	3700	YES	3	2	Hausa	Touareg	NO	NA	NA	NA	NA	NA	NA	NO	NA	NA	NA	NA	NA	NA	YES	>= 2 months	NO	NO	Negative	NA	13.314389	2.051782	NA	NA	NO	NA	NA	NA	NA	NA	NA	NA	NA	NA	NA	NA	NA	NA	NA
891	February	Female	8	0	3600	NO	0	0	Zarma_Sonrai	Haoussa	NO	NA	NA	NA	NA	NA	NA	NO	NA	NA	NA	NA	NA	NA	YES	>= 2 months	NO	YES	S_pneumoniae	S_pneumoniae	13.314389	2.051782	NO	NA	NO	NA	NA	NA	NA	NA	NA	NA	NA	NA	NA	NA	NA	NA	NA
892	February	Male	10	0	3500	YES	3	1	Hausa	NA	NO	NA	NA	NA	NA	NA	NA	NO	NA	NA	NA	NA	NA	NA	YES	>= 2 months	NO	NO	S_pneumoniae	S_pneumoniae	13.314389	2.051782	NO	NA	NO	NA	NA	NA	NA	NA	NA	NA	NA	NA	NA	NA	NA	NA	NA
893	February	Female	9	1	2150	YES	3	2	Zarma_Sonrai	NA	NO	NA	NA	NA	NA	NA	NA	NO	NA	NA	NA	NA	NA	NA	YES	>= 2 months	NO	NO	S_pneumoniae	S_pneumoniae	13.314389	2.051782	NO	NA	NO	NA	NA	NA	NA	NA	NA	NA	NA	NA	NA	NA	NA	NA	NA
894	February	Male	5	0	4060	YES	4	2	Hausa	NA	NO	NA	NA	NA	NA	NA	NA	NO	NA	NA	NA	NA	NA	NA	YES	>= 2 months	NO	YES	S_pneumoniae	S_pneumoniae	13.314389	2.051782	NO	NA	NO	NA	NA	NA	NA	NA	NA	NA	NA	NA	NA	NA	NA	NA	NA
895	February	Female	14	0	3000	YES	2	1	OTHERS	NA	NO	NA	NA	NA	NA	NA	NA	NO	NA	NA	NA	NA	NA	NA	YES	>= 2 months	NO	NO	Negative	NA	13.314389	2.051782	NA	NA	NO	NA	NA	NA	NA	NA	NA	NA	NA	NA	NA	NA	NA	NA	NA
896	February	Female	3	0	3180	YES	4	2	Hausa	Zarma-Sonrai	YES	AUTHER	Fever	NA	NA	NA	NA	NA	NA	NA	NA	NA	NA	NA	YES	>= 2 months	NO	NO	Negative	NA	13.314389	2.051782	NA	NA	NO	NA	NA	NA	NA	NA	NA	NA	NA	NA	NA	NA	NA	NA	NA
897	February	Female	4		NA	NO	0	0	Tuareg	NA	NO	NA	NA	NA	NA	NA	NA	NO	NA	NA	NA	NA	NA	NA	YES	>= 2 months	NO	YES	S_pneumoniae	S_pneumoniae	13.314389	2.051782	NO	NA	NO	NA	NA	NA	NA	NA	NA	NA	NA	NA	NA	NA	NA	NA	NA
898	February	Male	5	0	3100	NO	1	1	Zarma_Sonrai	NA	YES	AUTHER	Cold	NA	NA	NA	NA	NO	NA	NA	NA	NA	NA	NA	YES	>= 2 months	NO	YES	Negative	NA	13.314389	2.051782	NA	NA	NO	NA	NA	NA	NA	NA	NA	NA	NA	NA	NA	NA	NA	NA	NA
899	February	Male	3		NA	NO	0	0	Fulan	NA	NO	NA	NA	NA	NA	NA	NA	NO	NA	NA	NA	NA	NA	NA	YES	>= 2 months	YES	NO	S_pneumoniae	S_pneumoniae	13.314389	2.051782	NO	NA	NO	NA	NA	NA	NA	NA	NA	NA	NA	NA	NA	NA	NA	NA	NA
900	February	Female	5		NA	YES	4	1	Zarma_Sonrai	NA	NO	NA	NA	NA	NA	NA	NA	NO	NA	NA	NA	NA	NA	NA	YES	>= 2 months	NO	NO	S_pneumoniae	S_pneumoniae	13.314389	2.051782	NO	NA	NO	NA	NA	NA	NA	NA	NA	NA	NA	NA	NA	NA	NA	NA	NA
901	February	Male	2	0	2950	NO	0	0	Zarma_Sonrai	NA	NO	NA	NA	NA	NA	NA	NA	NO	NA	NA	NA	NA	NA	NA	YES	>= 2 months	YES	NO	Negative	NA	13.314389	2.051782	NA	NA	NO	NA	NA	NA	NA	NA	NA	NA	NA	NA	NA	NA	NA	NA	NA
902	February	Male	2	1	2370	NO	0	0	Zarma_Sonrai	NA	YES	AUTHER	Cold	NA	NA	NA	NA	NO	NA	NA	NA	NA	NA	NA	YES	>= 2 months	NO	NO	Negative	NA	13.314389	2.051782	NA	NA	NO	NA	NA	NA	NA	NA	NA	NA	NA	NA	NA	NA	NA	NA	NA
903	February	Male	4	0	2700	YES	2	1	Zarma_Sonrai	NA	YES	AUTHER	Cold	NA	NA	NA	NA	NO	NA	NA	NA	NA	NA	NA	YES	>= 2 months	NO	NO	S_pneumoniae	S_pneumoniae	13.314389	2.051782	NO	NA	NO	NA	NA	NA	NA	NA	NA	NA	NA	NA	NA	NA	NA	NA	NA
904	March	Female	3	1	2100	YES	3	1	Burkinabe	NA	NO	NA	NA	NA	NA	NA	NA	NO	NA	NA	NA	NA	NA	NA	YES	>= 2 months	NO	NO	Negative	NA	13.314389	2.051782	NA	NA	NO	NA	NA	NA	NA	NA	NA	NA	NA	NA	NA	NA	NA	NA	NA
905	March	Male	12	0	2740	YES	4	2	Burkinabe	NA	YES	AUTHER	Diarrhoea	NA	NA	NA	NA	YES	Metrronidazole	Last 3 months	NA	NA	NA	NA	YES	>= 2 months	NO	NO	S_pneumoniae	S_pneumoniae	13.314389	2.051782	NO	NA	NO	NA	NA	NA	NA	NA	NA	NA	NA	NA	NA	NA	NA	NA	NA
906	March	Female	5		NA	NO	0	0	Zarma_Sonrai	Haoussa	NO	NA	NA	NA	NA	NA	NA	NO	NA	NA	NA	NA	NA	NA	YES	>= 2 months	YES	NO	S_pneumoniae	S_pneumoniae	13.314389	2.051782	YES	15B/15C	YES	S	36	S	28	S	27	S	25	S	29	S	31	S	26
907	March	Male	17		NA	NO	0	0	Hausa	Zarma-Sonrai	NO	NA	NA	NA	NA	NA	NA	NO	NA	NA	NA	NA	NA	NA	YES	>= 2 months	YES	NO	S_pneumoniae	S_pneumoniae	13.314389	2.051782	YES	23F	NO	NA	NA	NA	NA	NA	NA	NA	NA	NA	NA	NA	NA	NA	NA
908	March	Female	2	0	2910	NO	0	0	Hausa	Zarma-Sonrai	YES	AUTHER	Cold	NA	NA	NA	NA	NO	NA	NA	NA	NA	NA	NA	YES	< 2 months	YES	NO	S_pneumoniae	S_pneumoniae	13.314389	2.051782	YES	PCR-NT	NO	NA	NA	NA	NA	NA	NA	NA	NA	NA	NA	NA	NA	NA	NA
909	March	Male	2	0	3740	YES	2	2	Zarma_Sonrai	Beninois	YES	AUTHER	Cold	NA	NA	NA	NA	NO	NA	NA	NA	NA	NA	NA	YES	< 2 months	NO	NO	S_pneumoniae	S_pneumoniae	13.314389	2.051782	NO	NA	NO	NA	NA	NA	NA	NA	NA	NA	NA	NA	NA	NA	NA	NA	NA
910	March	Female	5	1	2390	YES	2	0	Zarma_Sonrai	Peul	YES	AUTHER	Cold	NA	NA	NA	NA	NA	NA	NA	NA	NA	NA	NA	YES	>= 2 months	NO	YES	Negative	NA	13.314389	2.051782	NA	NA	NO	NA	NA	NA	NA	NA	NA	NA	NA	NA	NA	NA	NA	NA	NA
911	March	Female	1	0	3520	YES	3	0	Zarma_Sonrai	Malien	NO	NA	NA	NA	NA	NA	NA	NO	NA	NA	NA	NA	NA	NA	YES	< 2 months	YES	NO	S_pneumoniae	S_pneumoniae	13.314389	2.051782	YES	11A/11D	NO	NA	NA	NA	NA	NA	NA	NA	NA	NA	NA	NA	NA	NA	NA
912	March	Male	15	0	2630	NO	0	0	Hausa	NA	YES	AUTHER	Cold	NA	NA	NA	NA	NO	NA	NA	NA	NA	NA	NA	YES	>= 2 months	YES	NO	Negative	NA	13.314389	2.051782	NA	NA	NO	NA	NA	NA	NA	NA	NA	NA	NA	NA	NA	NA	NA	NA	NA
913	March	Male	2	0	3450	YES	4	0	Hausa	NA	NO	NA	NA	NA	NA	NA	NA	NO	NA	NA	NA	NA	NA	NA	YES	< 2 months	NO	NO	Negative	NA	13.314389	2.051782	NA	NA	NO	NA	NA	NA	NA	NA	NA	NA	NA	NA	NA	NA	NA	NA	NA
914	March	Male	3	0	2750	NO	0	0	Hausa	Touareg	YES	AUTHER	Cold	NA	NA	NA	NA	NA	NA	NA	NA	NA	NA	NA	YES	>= 2 months	NO	YES	Negative	NA	13.314389	2.051782	NA	NA	NO	NA	NA	NA	NA	NA	NA	NA	NA	NA	NA	NA	NA	NA	NA
915	March	Male	8	0	2900	NO	0	0	Hausa	Touareg	YES	AUTHER	Cold	NA	NA	NA	NA	NO	NA	NA	NA	NA	NA	NA	YES	>= 2 months	NO	YES	S_pneumoniae	S_pneumoniae	13.314389	2.051782	YES	23F	YES	S	38	S	27	S	26	S	25	S	31	R	10	R	14
916	March	Male	5		NA	NO	1	1	Zarma_Sonrai	NA	NO	NA	NA	NA	NA	NA	NA	NO	NA	NA	NA	NA	NA	NA	YES	>= 2 months	NO	NO	Negative	NA	13.314389	2.051782	NA	NA	NO	NA	NA	NA	NA	NA	NA	NA	NA	NA	NA	NA	NA	NA	NA
917	March	Male	9		NA	NO	0	0	Zarma_Sonrai	NA	NO	NA	NA	NA	NA	NA	NA	NO	NA	NA	NA	NA	NA	NA	YES	>= 2 months	NO	YES	S_pneumoniae	S_pneumoniae	13.314389	2.051782	NO	NA	NO	NA	NA	NA	NA	NA	NA	NA	NA	NA	NA	NA	NA	NA	NA
918	March	Female	11	0	2500	NO	0	0	Beninois	Burkinabe	NO	NA	NA	NA	NA	NA	NA	NO	NA	NA	NA	NA	NA	NA	YES	>= 2 months	NO	NO	Negative	NA	13.314389	2.051782	NA	NA	NO	NA	NA	NA	NA	NA	NA	NA	NA	NA	NA	NA	NA	NA	NA
919	March	Female	10	0	2720	NO	0	0	Hausa	Zarma-Sonrai	YES	AUTHER	Cold	NA	NA	NA	NA	YES	Amoxicillin	Last 3 months	NA	NA	NA	NA	YES	>= 2 months	NO	YES	S_pneumoniae	S_pneumoniae	13.314389	2.051782	YES	3	YES	S	38	S	28	S	25	S	28	I	19	S	31	S	32
920	March	Male	11		NA	NO	1	1	Togolese	NA	NO	NA	NA	NA	NA	NA	NA	NO	NA	NA	NA	NA	NA	NA	YES	>= 2 months	NO	NO	S_pneumoniae	S_pneumoniae	13.314389	2.051782	YES	25F/38	YES	S	43	S	31	S	24	S	27	S	37	R	11	R	12
921	March	Male	6		NA	YES	2	1	Zarma_Sonrai	NA	NO	NA	NA	NA	NA	NA	NA	NO	NA	NA	NA	NA	NA	NA	YES	>= 2 months	NO	NO	S_pneumoniae	S_pneumoniae	13.314389	2.051782	YES	13	YES	S	43	S	28	S	25	S	28	S	35	S	35	S	30
922	March	Female	2	0	2800	YES	3	2	Zarma_Sonrai	NA	NO	NA	NA	NA	NA	NA	NA	NO	NA	NA	NA	NA	NA	NA	YES	< 2 months	NO	YES	S_pneumoniae	S_pneumoniae	13.314389	2.051782	NO	NA	NO	NA	NA	NA	NA	NA	NA	NA	NA	NA	NA	NA	NA	NA	NA
923	March	Male	12		NA	YES	2	2	Zarma_Sonrai	NA	YES	AUTHER	Cold	NA	NA	NA	NA	NA	NA	NA	NA	NA	NA	NA	YES	>= 2 months	NO	YES	S_pneumoniae	S_pneumoniae	13.314389	2.051782	NO	NA	NO	NA	NA	NA	NA	NA	NA	NA	NA	NA	NA	NA	NA	NA	NA
924	March	Female	6	1	2150	NO	0	0	Hausa	Zarma-Sonrai	NO	NA	NA	NA	NA	NA	NA	NO	NA	NA	NA	NA	NA	NA	YES	>= 2 months	NO	NO	S_pneumoniae	S_pneumoniae	13.314389	2.051782	YES	6A/6B/6C/6D	YES	S	34	S	26	S	25	S	24	R	17	S	30	S	27
925	March	Male	3	0	2880	YES	3	1	OTHERS	Touareg	NO	NA	NA	NA	NA	NA	NA	NO	NA	NA	NA	NA	NA	NA	YES	>= 2 months	NO	NO	S_pneumoniae	S_pneumoniae	13.314389	2.051782	NO	NA	NO	NA	NA	NA	NA	NA	NA	NA	NA	NA	NA	NA	NA	NA	NA
926	March	Male	7	0	3570	YES	2	2	Zarma_Sonrai	Peul	YES	AUTHER	Cold	NA	NA	NA	NA	NA	NA	NA	NA	NA	NA	NA	YES	>= 2 months	NO	NO	S_pneumoniae	S_pneumoniae	13.314389	2.051782	NO	NA	NO	NA	NA	NA	NA	NA	NA	NA	NA	NA	NA	NA	NA	NA	NA
927	March	Male	4	1	2250	YES	4	1	Zarma_Sonrai	NA	YES	AUTHER	Cold	NA	NA	NA	NA	NA	NA	NA	NA	NA	NA	NA	YES	>= 2 months	NO	NO	Negative	NA	13.314389	2.051782	NA	NA	NO	NA	NA	NA	NA	NA	NA	NA	NA	NA	NA	NA	NA	NA	NA
928	March	Male	6	0	2550	YES	3	1	Zarma_Sonrai	NA	YES	AUTHER	Cold	NA	NA	NA	NA	NA	NA	NA	NA	NA	NA	NA	YES	>= 2 months	NO	NO	S_pneumoniae	S_pneumoniae	13.314389	2.051782	YES	25F/38	NO	NA	NA	NA	NA	NA	NA	NA	NA	NA	NA	NA	NA	NA	NA
929	March	Female	9	0	3400	YES	2	1	Hausa	NA	YES	AUTHER	Cold	NA	NA	NA	NA	YES	Amoxicillin	Last month	NA	NA	NA	NA	YES	>= 2 months	NO	YES	Negative	NA	13.314389	2.051782	NA	NA	NO	NA	NA	NA	NA	NA	NA	NA	NA	NA	NA	NA	NA	NA	NA
930	March	Female	5		NA	YES	3	1	Tuareg	NA	YES	AUTHER	Diarrhoea	NA	NA	NA	NA	NO	NA	NA	NA	NA	NA	NA	YES	>= 2 months	NO	NO	Negative	NA	13.314389	2.051782	NA	NA	NO	NA	NA	NA	NA	NA	NA	NA	NA	NA	NA	NA	NA	NA	NA
931	March	Male	6	0	3150	YES	3	2	Zarma_Sonrai	NA	NO	NA	NA	NA	NA	NA	NA	NO	NA	NA	NA	NA	NA	NA	YES	>= 2 months	NO	NO	S_pneumoniae	S_pneumoniae	13.314389	2.051782	NO	NA	NO	NA	NA	NA	NA	NA	NA	NA	NA	NA	NA	NA	NA	NA	NA
932	March	Female	9	0	3100	NO	1	1	Zarma_Sonrai	NA	NO	NA	NA	NA	NA	NA	NA	NO	NA	NA	NA	NA	NA	NA	YES	>= 2 months	NO	NO	S_pneumoniae	S_pneumoniae	13.314389	2.051782	YES	23F	YES	S	35	S	27	S	25	S	23	S	30	S	32	S	28
933	March	Male	5	0	2500	NO	0	0	Hausa	NA	NO	NA	NA	NA	NA	NA	NA	NO	NA	NA	NA	NA	NA	NA	YES	>= 2 months	NO	YES	Negative	NA	13.314389	2.051782	NA	NA	NO	NA	NA	NA	NA	NA	NA	NA	NA	NA	NA	NA	NA	NA	NA
934	March	Female	4	0	3360	NO	1	1	Zarma_Sonrai	NA	YES	AUTHER	Gastroenteritis	NA	NA	NA	NA	NA	NA	NA	NA	NA	NA	NA	YES	>= 2 months	NO	YES	S_pneumoniae	S_pneumoniae	13.314389	2.051782	YES	6A/6B/6C/6D	YES	S	32	S	26	S	26	S	26	S	30	S	32	S	29
935	March	Female	7	1	2200	NO	0	0	Zarma_Sonrai	NA	YES	AUTHER	Cold	NA	NA	NA	NA	NO	NA	NA	NA	NA	NA	NA	YES	>= 2 months	YES	NO	Negative	NA	13.314389	2.051782	NA	NA	NO	NA	NA	NA	NA	NA	NA	NA	NA	NA	NA	NA	NA	NA	NA
936	March	Male	4	0	2600	NO	0	0	Fulan	Kanouri	NO	NA	NA	NA	NA	NA	NA	NO	NA	NA	NA	NA	NA	NA	YES	>= 2 months	NO	NO	S_pneumoniae	S_pneumoniae	13.314389	2.051782	NO	NA	NO	NA	NA	NA	NA	NA	NA	NA	NA	NA	NA	NA	NA	NA	NA
937	March	Female	5	0	2950	NO	0	0	Hausa	Zarma-Sonrai	NO	NA	NA	NA	NA	NA	NA	NO	NA	NA	NA	NA	NA	NA	YES	>= 2 months	NO	YES	Negative	NA	13.314389	2.051782	NA	NA	NO	NA	NA	NA	NA	NA	NA	NA	NA	NA	NA	NA	NA	NA	NA
938	March	Male	3	0	3260	YES	3	1	Hausa	NA	YES	AUTHER	Cold	NA	NA	NA	NA	NO	NA	NA	NA	NA	NA	NA	YES	>= 2 months	NO	NO	Negative	NA	13.314389	2.051782	NA	NA	NO	NA	NA	NA	NA	NA	NA	NA	NA	NA	NA	NA	NA	NA	NA
939	March	Female	4		NA	NO	0	0	Fulan	NA	YES	AUTHER	Cold	NA	NA	NA	NA	NO	NA	NA	NA	NA	NA	NA	YES	>= 2 months	NO	NO	S_pneumoniae	S_pneumoniae	13.314389	2.051782	YES	6A/6B/6C/6D	YES	S	39	S	26	S	25	S	26	I	20	S	33	S	27
940	March	Female	5	0	3040	YES	8	1	Zarma_Sonrai	NA	NO	NA	NA	NA	NA	NA	NA	NO	NA	NA	NA	NA	NA	NA	YES	>= 2 months	NO	NO	S_pneumoniae	S_pneumoniae	13.314389	2.051782	YES	6A/6B/6C/6D	YES	S	33	S	27	S	25	S	26	I	20	S	35	S	30
941	March	Female	6	0	2710	NO	1	1	Zarma_Sonrai	Haoussa	YES	AUTHER	Cold	NA	NA	NA	NA	YES	Ampicillin	Last 3 months	NA	NA	NA	NA	YES	>= 2 months	NO	NO	Negative	NA	13.314389	2.051782	YES	PCR-NT	NO	NA	NA	NA	NA	NA	NA	NA	NA	NA	NA	NA	NA	NA	NA
942	March	Male	10		NA	NO	1	0	Tuareg	NA	YES	AUTHER	Conjonctivitis	NA	NA	NA	NA	NA	NA	NA	NA	NA	NA	NA	YES	>= 2 months	NO	NO	Negative	NA	13.314389	2.051782	NA	NA	NO	NA	NA	NA	NA	NA	NA	NA	NA	NA	NA	NA	NA	NA	NA
943	March	Female	5	0	3500	YES	3	1	Zarma_Sonrai	NA	YES	Bronchitis	NA	NA	NA	NA	NA	NA	NA	NA	NA	NA	NA	NA	YES	>= 2 months	NO	NO	S_pneumoniae	S_pneumoniae	13.314389	2.051782	YES	6A/6B/6C/6D	YES	S	30	S	29	S	26	S	28	S	31	S	34	S	31
944	March	Female	8	0	3400	YES	4	2	Zarma_Sonrai	NA	YES	AUTHER	Cold	NA	NA	NA	NA	NO	NA	NA	NA	NA	NA	NA	YES	>= 2 months	NO	NO	S_pneumoniae	S_pneumoniae	13.314389	2.051782	NO	NA	NO	NA	NA	NA	NA	NA	NA	NA	NA	NA	NA	NA	NA	NA	NA
945	March	Male	6	0	3320	YES	5	0	Zarma_Sonrai	NA	NO	NA	NA	NA	NA	NA	NA	NO	NA	NA	NA	NA	NA	NA	YES	>= 2 months	NO	NO	S_pneumoniae	S_pneumoniae	13.314389	2.051782	YES	12F/(12A/44/46)	YES	S	40	S	31	S	34	S	30	R	17	S	39	S	29
946	March	Female	7	0	3150	YES	3	1	Tuareg	NA	NO	NA	NA	NA	NA	NA	NA	NO	NA	NA	NA	NA	NA	NA	YES	>= 2 months	NO	NO	S_pneumoniae	S_pneumoniae	13.314389	2.051782	YES	23B	YES	S	36	S	24	S	25	S	24	S	30	S	32	S	29
947	March	Male	3	0	3000	YES	2	2	Zarma_Sonrai	NA	YES	AUTHER	Cold	NA	NA	NA	NA	NO	NA	NA	NA	NA	NA	NA	YES	>= 2 months	NO	NO	Negative	NA	13.314389	2.051782	NA	NA	NO	NA	NA	NA	NA	NA	NA	NA	NA	NA	NA	NA	NA	NA	NA
948	March	Male	18	0	2650	YES	3	1	Zarma_Sonrai	NA	YES	AUTHER	Diarrhoea	NA	NA	NA	NA	NA	NA	NA	NA	NA	NA	NA	YES	>= 2 months	NO	YES	S_pneumoniae	S_pneumoniae	13.314389	2.051782	YES	18/(18A/18B/18C/18F)	NO	NA	NA	NA	NA	NA	NA	NA	NA	NA	NA	NA	NA	NA	NA
949	March	Male	2	0	3220	NO	0	0	NA	NA	NO	NA	NA	NA	NA	NA	NA	NO	NA	NA	NA	NA	NA	NA	YES	< 2 months	NO	NO	S_pneumoniae	S_pneumoniae	13.314389	2.051782	YES	PCR-NT	NO	NA	NA	NA	NA	NA	NA	NA	NA	NA	NA	NA	NA	NA	NA
950	March	Female	4	0	3100	NO	1	1	Zarma_Sonrai	NA	YES	AUTHER	Cold	NA	NA	NA	NA	YES	Amoxicillin	Last 7 days	NA	NA	NA	NA	YES	< 2 months	NO	NO	S_pneumoniae	S_pneumoniae	13.314389	2.051782	YES	12F/(12A/44/46)	YES	S	38	S	30	S	33	S	34	S	33	S	37	S	35
951	March	Male	8	0	2500	NO	1	1	Zarma_Sonrai	Touareg	NO	NA	NA	NA	NA	NA	NA	NO	NA	NA	NA	NA	NA	NA	YES	>= 2 months	NO	YES	S_pneumoniae	S_pneumoniae	13.314389	2.051782	NO	NA	NO	NA	NA	NA	NA	NA	NA	NA	NA	NA	NA	NA	NA	NA	NA
952	March	Male	2		NA	YES	2	2	Zarma_Sonrai	Touareg	NO	NA	NA	NA	NA	NA	NA	NO	NA	NA	NA	NA	NA	NA	YES	< 2 months	NO	NO	S_pneumoniae	S_pneumoniae	13.314389	2.051782	NO	NA	NO	NA	NA	NA	NA	NA	NA	NA	NA	NA	NA	NA	NA	NA	NA
953	March	Male	9	0	4000	NO	1	0	Hausa	Peul	NO	NA	NA	NA	NA	NA	NA	NO	NA	NA	NA	NA	NA	NA	NO	NO	YES	NA	Negative	NA	13.314389	2.051782	NA	NA	NO	NA	NA	NA	NA	NA	NA	NA	NA	NA	NA	NA	NA	NA	NA
954	March	Male	6	0	2700	YES	2	1	Tuareg	NA	YES	AUTHER	Fever	NA	NA	NA	NA	NA	NA	NA	NA	NA	NA	NA	YES	>= 2 months	NO	NO	S_pneumoniae	S_pneumoniae	13.314389	2.051782	NO	NA	NO	NA	NA	NA	NA	NA	NA	NA	NA	NA	NA	NA	NA	NA	NA
955	March	Male	7	0	3000	NO	0	0	Hausa	Zarma-Sonrai	YES	AUTHER	Cold	NA	NA	NA	NA	YES	Amoxicillin	Last month	NA	NA	NA	NA	YES	>= 2 months	NO	NO	Negative	NA	13.314389	2.051782	NA	NA	NO	NA	NA	NA	NA	NA	NA	NA	NA	NA	NA	NA	NA	NA	NA
956	March	Male	6	0	3440	NO	1	1	Togolese	NA	YES	AUTHER	Cold	NA	NA	NA	NA	NO	NA	NA	NA	NA	NA	NA	YES	>= 2 months	NO	YES	S_pneumoniae	S_pneumoniae	13.314389	2.051782	YES	6A/6B/6C/6D	YES	S	30	S	27	S	26	S	29	S	34	S	35	S	31
957	March	Male	14	0	3600	YES	2	0	Hausa	NA	NO	NA	NA	NA	NA	NA	NA	NO	NA	NA	NA	NA	NA	NA	YES	>= 2 months	NO	NO	S_pneumoniae	S_pneumoniae	13.314389	2.051782	NO	NA	NO	NA	NA	NA	NA	NA	NA	NA	NA	NA	NA	NA	NA	NA	NA
958	March	Female	6	0	2600	NO	1	1	Hausa	NA	NO	NA	NA	NA	NA	NA	NA	NO	NA	NA	NA	NA	NA	NA	YES	>= 2 months	NO	NO	S_pneumoniae	S_pneumoniae	13.314389	2.051782	NO	NA	NO	NA	NA	NA	NA	NA	NA	NA	NA	NA	NA	NA	NA	NA	NA
959	March	Male	11	0	3450	YES	4	2	Hausa	NA	NO	NA	NA	NA	NA	NA	NA	NO	NA	NA	NA	NA	NA	NA	YES	>= 2 months	NO	YES	S_pneumoniae	S_pneumoniae	13.314389	2.051782	NO	NA	NO	NA	NA	NA	NA	NA	NA	NA	NA	NA	NA	NA	NA	NA	NA
960	March	Male	4	0	3200	YES	3	1	Fulan	NA	YES	AUTHER	Cold	NA	NA	NA	NA	YES	Amoxicillin	Last 3 months	NA	NA	NA	NA	YES	>= 2 months	NO	YES	S_pneumoniae	S_pneumoniae	13.314389	2.051782	NO	NA	NO	NA	NA	NA	NA	NA	NA	NA	NA	NA	NA	NA	NA	NA	NA
961	March	Female	4		NA	YES	3	1	Burkinabe	NA	YES	AUTHER	Cold	NA	NA	NA	NA	NA	NA	NA	NA	NA	NA	NA	YES	>= 2 months	NO	NO	Negative	NA	13.314389	2.051782	NA	NA	NO	NA	NA	NA	NA	NA	NA	NA	NA	NA	NA	NA	NA	NA	NA
962	March	Female	6	0	3000	NO	1	1	OTHERS	NA	NO	NA	NA	NA	NA	NA	NA	NO	NA	NA	NA	NA	NA	NA	YES	>= 2 months	NO	YES	S_pneumoniae	S_pneumoniae	13.314389	2.051782	NO	NA	NO	NA	NA	NA	NA	NA	NA	NA	NA	NA	NA	NA	NA	NA	NA
963	March	Female	3	0	3350	NO	1	1	Togolese	NA	NO	NA	NA	NA	NA	NA	NA	NO	NA	NA	NA	NA	NA	NA	YES	>= 2 months	NO	YES	S_pneumoniae	S_pneumoniae	13.314389	2.051782	YES	14	YES	S	32	S	29	S	30	S	31	S	35	S	33	S	32
964	March	Male	8	0	3600	NO	1	1	Zarma_Sonrai	Senegalais	NO	NA	NA	NA	NA	NA	NA	NO	NA	NA	NA	NA	NA	NA	YES	>= 2 months	YES	NO	S_pneumoniae	S_pneumoniae	13.314389	2.051782	NO	NA	NO	NA	NA	NA	NA	NA	NA	NA	NA	NA	NA	NA	NA	NA	NA
965	March	Male	3	0	3070	NO	0	0	Hausa	Zarma-Sonrai	YES	Bronchitis	NA	NA	NA	NA	NA	NA	NA	NA	NA	NA	NA	NA	YES	>= 2 months	YES	NO	Negative	NA	13.314389	2.051782	NA	NA	NO	NA	NA	NA	NA	NA	NA	NA	NA	NA	NA	NA	NA	NA	NA
966	March	Male	4		NA	NO	0	0	Zarma_Sonrai	NA	NO	NA	NA	NA	NA	NA	NA	NO	NA	NA	NA	NA	NA	NA	YES	>= 2 months	NO	YES	S_pneumoniae	S_pneumoniae	13.314389	2.051782	YES	14	YES	S	28	S	28	S	26	S	26	S	29	S	29	S	26
967	March	Female	7	0	3000	NO	0	0	Zarma_Sonrai	Burkinabe	NO	NA	NA	NA	NA	NA	NA	NO	NA	NA	NA	NA	NA	NA	YES	>= 2 months	NO	NO	S_pneumoniae	S_pneumoniae	13.314389	2.051782	YES	PCR-NT	NO	NA	NA	NA	NA	NA	NA	NA	NA	NA	NA	NA	NA	NA	NA
968	March	Female	6		NA	YES	4	3	Hausa	NA	YES	AUTHER	Cold	NA	NA	NA	NA	NA	NA	NA	NA	NA	NA	NA	YES	>= 2 months	NO	NO	Negative	NA	13.314389	2.051782	NA	NA	NO	NA	NA	NA	NA	NA	NA	NA	NA	NA	NA	NA	NA	NA	NA
969	March	Male	3		NA	NO	0	0	Tuareg	NA	NO	NA	NA	NA	NA	NA	NA	NO	NA	NA	NA	NA	NA	NA	NO	NO	NO	NO	Negative	NA	13.314389	2.051782	NA	NA	NO	NA	NA	NA	NA	NA	NA	NA	NA	NA	NA	NA	NA	NA	NA
970	March	Male	5	0	3800	YES	7	1	Burkinabe	NA	NO	NA	NA	NA	NA	NA	NA	NO	NA	NA	NA	NA	NA	NA	YES	>= 2 months	NO	NO	S_pneumoniae	S_pneumoniae	13.314389	2.051782	YES	PCR-NT	YES	S	38	S	30	S	29	S	28	S	34	S	34	S	32
971	March	Female	7	0	3200	NO	1	1	Burkinabe	NA	NO	NA	NA	NA	NA	NA	NA	NO	NA	NA	NA	NA	NA	NA	YES	>= 2 months	NO	NO	S_pneumoniae	S_pneumoniae	13.314389	2.051782	NO	NA	NO	NA	NA	NA	NA	NA	NA	NA	NA	NA	NA	NA	NA	NA	NA
972	March	Male	2	0	3350	YES	2	1	Hausa	NA	NO	NA	NA	NA	NA	NA	NA	NO	NA	NA	NA	NA	NA	NA	YES	>= 2 months	NO	NO	S_pneumoniae	S_pneumoniae	13.314389	2.051782	NO	NA	NO	NA	NA	NA	NA	NA	NA	NA	NA	NA	NA	NA	NA	NA	NA
973	March	Male	3	0	2900	NO	0	0	Zarma_Sonrai	NA	YES	AUTHER	Cold	NA	NA	NA	NA	NO	NA	NA	NA	NA	NA	NA	YES	>= 2 months	NO	NO	S_pneumoniae	S_pneumoniae	13.314389	2.051782	YES	14	YES	S	27	S	26	S	26	S	25	S	30	S	29	S	26
974	March	Male	2	0	2980	NO	1	1	Zarma_Sonrai	Peul	NO	NA	NA	NA	NA	NA	NA	NO	NA	NA	NA	NA	NA	NA	YES	< 2 months	NO	YES	Negative	NA	13.314389	2.051782	NA	NA	NO	NA	NA	NA	NA	NA	NA	NA	NA	NA	NA	NA	NA	NA	NA
975	March	Male	4	1	2270	YES	2	1	Zarma_Sonrai	Touareg	NO	NA	NA	NA	NA	NA	NA	NO	NA	NA	NA	NA	NA	NA	YES	>= 2 months	NO	NO	S_pneumoniae	S_pneumoniae	13.314389	2.051782	YES	PCR-NT	YES	R	25	S	24	S	24	S	23	S	29	S	31	S	26
976	March	Male	4	0	3020	YES	5	2	Fulan	NA	YES	AUTHER	Cold	NA	NA	NA	NA	YES	Ampicillin	Last 3 months	Gentamicin	last 7 days	Biodroxyl	NA	YES	>= 2 months	NO	NO	S_pneumoniae	S_pneumoniae	13.314389	2.051782	NO	NA	NO	NA	NA	NA	NA	NA	NA	NA	NA	NA	NA	NA	NA	NA	NA
977	March	Female	9	0	3570	NO	0	0	Beninois	NA	NO	NA	NA	NA	NA	NA	NA	NO	NA	NA	NA	NA	NA	NA	YES	>= 2 months	NO	NO	S_pneumoniae	S_pneumoniae	13.314389	2.051782	YES	PCR-NT	YES	S	42	S	28	S	28	S	29	S	23	R	16	S	21
978	March	Male	4	0	3100	YES	6	1	Hausa	NA	YES	AUTHER	Cold	NA	NA	NA	NA	YES	Amoxicillin	Last month	biodroxyl	last 7 days	NA	NA	YES	>= 2 months	NO	YES	S_pneumoniae	S_pneumoniae	13.314389	2.051782	YES	19F	YES	S	39	S	32	S	28	S	31	S	29	S	30	S	33
979	March	Female	2	0	2730	YES	2	2	Hausa	Zarma-Sonrai	YES	AUTHER	Cold	NA	NA	NA	NA	NA	NA	NA	NA	NA	NA	NA	YES	< 2 months	NO	YES	S_pneumoniae	S_pneumoniae	13.314389	2.051782	YES	16F	NO	NA	NA	NA	NA	NA	NA	NA	NA	NA	NA	NA	NA	NA	NA
980	March	Male	13	0	2510	YES	3	2	Hausa	NA	NO	NA	NA	NA	NA	NA	NA	NO	NA	NA	NA	NA	NA	NA	YES	>= 2 months	NO	YES	S_pneumoniae	S_pneumoniae	13.314389	2.051782	YES	23F	YES	S	28	S	30	S	29	S	30	S	35	S	37	S	35
981	March	Male	2	0	3270	YES	3	2	Hausa	NA	NO	NA	NA	NA	NA	NA	NA	NO	NA	NA	NA	NA	NA	NA	YES	< 2 months	NO	NO	Negative	NA	13.314389	2.051782	NA	NA	NO	NA	NA	NA	NA	NA	NA	NA	NA	NA	NA	NA	NA	NA	NA
982	March	Female	12	0	3500	NO	1	1	Zarma_Sonrai	NA	NO	NA	NA	NA	NA	NA	NA	NO	NA	NA	NA	NA	NA	NA	YES	>= 2 months	NO	NO	Negative	NA	13.314389	2.051782	NA	NA	NO	NA	NA	NA	NA	NA	NA	NA	NA	NA	NA	NA	NA	NA	NA
983	March	Male	7	0	3500	YES	3	1	Zarma_Sonrai	NA	NO	NA	NA	NA	NA	NA	NA	NO	NA	NA	NA	NA	NA	NA	YES	>= 2 months	NO	NO	Negative	NA	13.314389	2.051782	NA	NA	NO	NA	NA	NA	NA	NA	NA	NA	NA	NA	NA	NA	NA	NA	NA
984	March	Female	5	0	2570	NO	1	0	Zarma_Sonrai	NA	NO	NA	NA	NA	NA	NA	NA	NO	NA	NA	NA	NA	NA	NA	YES	>= 2 months	NO	YES	S_pneumoniae	S_pneumoniae	13.314389	2.051782	YES	19F	YES	S	28	S	29	S	30	S	26	S	29	S	32	S	27
985	March	Male	8	1	2300	YES	7	2	Zarma_Sonrai	NA	NO	NA	NA	NA	NA	NA	NA	NO	NA	NA	NA	NA	NA	NA	YES	>= 2 months	NO	YES	S_pneumoniae	S_pneumoniae	13.314389	2.051782	YES	PCR-NT	YES	S	38	S	26	S	24	S	25	S	31	S	30	S	27
986	March	Female	8	0	2950	YES	7	2	Zarma_Sonrai	NA	NO	NA	NA	NA	NA	NA	NA	NO	NA	NA	NA	NA	NA	NA	YES	>= 2 months	NO	YES	S_pneumoniae	S_pneumoniae	13.314389	2.051782	YES	PCR-NT	YES	S	35	S	30	S	27	S	28	S	33	S	34	S	35
987	March	Female	6	0	2900	NO	1	0	Zarma_Sonrai	NA	NO	NA	NA	NA	NA	NA	NA	NO	NA	NA	NA	NA	NA	NA	YES	>= 2 months	NO	NO	S_pneumoniae	S_pneumoniae	13.314389	2.051782	YES	PCR-NT	YES	S	39	S	27	S	25	S	27	S	32	S	33	S	30
988	March	Male	16	0	2800	NO	1	1	Zarma_Sonrai	NA	NO	NA	NA	NA	NA	NA	NA	NO	NA	NA	NA	NA	NA	NA	YES	>= 2 months	NO	YES	S_pneumoniae	S_pneumoniae	13.314389	2.051782	NO	NA	NO	NA	NA	NA	NA	NA	NA	NA	NA	NA	NA	NA	NA	NA	NA
989	March	Female	3	0	3040	NO	1	1	Zarma_Sonrai	NA	NO	NA	NA	NA	NA	NA	NA	NO	NA	NA	NA	NA	NA	NA	YES	>= 2 months	NO	NO	S_pneumoniae	S_pneumoniae	13.314389	2.051782	YES	PCR-NT	YES	S	38	S	28	S	24	S	26	S	33	S	31	S	28
990	March	Male	5		NA	YES	2	2	Zarma_Sonrai	NA	NO	NA	NA	NA	NA	NA	NA	NO	NA	NA	NA	NA	NA	NA	YES	>= 2 months	NO	YES	S_pneumoniae	S_pneumoniae	13.314389	2.051782	YES	PCR-NT	YES	S	33	S	30	S	29	S	27	S	36	S	34	S	31
991	March	Male	2	0	3350	YES	5	1	Zarma_Sonrai	NA	NO	NA	NA	NA	NA	NA	NA	NO	NA	NA	NA	NA	NA	NA	YES	>= 2 months	NO	NO	Negative	NA	13.314389	2.051782	NA	NA	NO	NA	NA	NA	NA	NA	NA	NA	NA	NA	NA	NA	NA	NA	NA
992	March	Male	3	0	3300	NO	0	0	Togolese	Ghanian	NO	NA	NA	NA	NA	NA	NA	NO	NA	NA	NA	NA	NA	NA	YES	>= 2 months	NO	NO	Negative	NA	13.314389	2.051782	NA	NA	NO	NA	NA	NA	NA	NA	NA	NA	NA	NA	NA	NA	NA	NA	NA
993	March	Male	3	0	3700	NO	1	1	Zarma_Sonrai	Burkinabe	NO	NA	NA	NA	NA	NA	NA	NO	NA	NA	NA	NA	NA	NA	YES	>= 2 months	NO	NO	Negative	NA	13.314389	2.051782	NA	NA	NO	NA	NA	NA	NA	NA	NA	NA	NA	NA	NA	NA	NA	NA	NA
994	March	Male	3	0	3400	NO	0	0	Zarma_Sonrai	NA	YES	AUTHER	Gastroenteritis	NA	NA	NA	NA	NO	NA	NA	NA	NA	NA	NA	YES	>= 2 months	NO	YES	S_pneumoniae	S_pneumoniae	13.314389	2.051782	NO	NA	NO	NA	NA	NA	NA	NA	NA	NA	NA	NA	NA	NA	NA	NA	NA
995	March	Male	6		NA	YES	3	0	Zarma_Sonrai	NA	NO	NA	NA	NA	NA	NA	NA	NO	NA	NA	NA	NA	NA	NA	YES	>= 2 months	NO	NO	S_pneumoniae	S_pneumoniae	13.314389	2.051782	YES	13	YES	S	35	S	27	S	25	NA	27	S	33	S	33	S	29
996	March	Male	21	0	2800	NO	0	0	Beninois	NA	NO	NA	NA	NA	NA	NA	NA	NO	NA	NA	NA	NA	NA	NA	YES	>= 2 months	NO	NO	S_pneumoniae	S_pneumoniae	13.314389	2.051782	NO	NA	NO	NA	NA	NA	NA	NA	NA	NA	NA	NA	NA	NA	NA	NA	NA
997	March	Male	6		NA	NO	0	0	Hausa	NA	NO	NA	NA	NA	NA	NA	NA	NO	NA	NA	NA	NA	NA	NA	YES	>= 2 months	YES	NO	S_pneumoniae	S_pneumoniae	13.314389	2.051782	NO	NA	NO	NA	NA	NA	NA	NA	NA	NA	NA	NA	NA	NA	NA	NA	NA
998	March	Male	8	0	3200	NO	1	1	Hausa	NA	NO	NA	NA	NA	NA	NA	NA	NO	NA	NA	NA	NA	NA	NA	YES	>= 2 months	NO	NO	S_pneumoniae	S_pneumoniae	13.314389	2.051782	YES	15B/15C	NO	NA	NA	NA	NA	NA	NA	NA	NA	NA	NA	NA	NA	NA	NA
999	March	Male	12	0	3500	NO	1	1	Zarma_Sonrai	NA	NO	NA	NA	NA	NA	NA	NA	NO	NA	NA	NA	NA	NA	NA	YES	>= 2 months	NO	YES	S_pneumoniae	S_pneumoniae	13.314389	2.051782	YES	15B/15C	YES	S	37	S	26	S	25	S	26	S	31	S	32	S	27
1000	March	Female	4		NA	YES	2	1	Zarma_Sonrai	NA	NO	NA	NA	NA	NA	NA	NA	NO	NA	NA	NA	NA	NA	NA	YES	>= 2 months	NO	NO	S_pneumoniae	S_pneumoniae	13.314389	2.051782	NO	NA	NO	NA	NA	NA	NA	NA	NA	NA	NA	NA	NA	NA	NA	NA	NA
1001	March	Male	8	0	3400	NO	1	1	Zarma_Sonrai	NA	YES	AUTHER	Gastroenteritis	NA	NA	NA	NA	NA	NA	NA	NA	NA	NA	NA	YES	>= 2 months	YES	YES	S_pneumoniae	S_pneumoniae	13.314389	2.051782	YES	23F	NO	NA	NA	NA	NA	NA	NA	NA	NA	NA	NA	NA	NA	NA	NA
1002	March	Male	11	0	2850	NO	0	0	Zarma_Sonrai	NA	NO	NA	NA	NA	NA	NA	NA	NO	NA	NA	NA	NA	NA	NA	YES	>= 2 months	NO	YES	Negative	NA	13.314389	2.051782	NA	NA	NO	NA	NA	NA	NA	NA	NA	NA	NA	NA	NA	NA	NA	NA	NA
1003	March	Male	7	0	3150	YES	4	1	Zarma_Sonrai	NA	NO	NA	NA	NA	NA	NA	NA	NO	NA	NA	NA	NA	NA	NA	YES	>= 2 months	NO	YES	S_pneumoniae	S_pneumoniae	13.314389	2.051782	NO	NA	NO	NA	NA	NA	NA	NA	NA	NA	NA	NA	NA	NA	NA	NA	NA
1004	March	Male	12	0	3340	YES	5	2	Zarma_Sonrai	NA	NO	NA	NA	NA	NA	NA	NA	NO	NA	NA	NA	NA	NA	NA	YES	>= 2 months	NO	YES	Negative	NA	13.314389	2.051782	NA	NA	NO	NA	NA	NA	NA	NA	NA	NA	NA	NA	NA	NA	NA	NA	NA
1005	March	Female	1	0	3140	YES	2	0	Zarma_Sonrai	NA	NO	NA	NA	NA	NA	NA	NA	NO	NA	NA	NA	NA	NA	NA	YES	< 2 months	NO	NO	S_pneumoniae	S_pneumoniae	13.314389	2.051782	NO	NA	NO	NA	NA	NA	NA	NA	NA	NA	NA	NA	NA	NA	NA	NA	NA
1006	March	Male	2		NA	YES	4	1	Zarma_Sonrai	Peul	NO	NA	NA	NA	NA	NA	NA	NO	NA	NA	NA	NA	NA	NA	YES	>= 2 months	NO	NO	Negative	NA	13.314389	2.051782	NA	NA	NO	NA	NA	NA	NA	NA	NA	NA	NA	NA	NA	NA	NA	NA	NA
1007	March	Male	5		NA	YES	4	1	Zarma_Sonrai	Peul	NO	NA	NA	NA	NA	NA	NA	NO	NA	NA	NA	NA	NA	NA	YES	>= 2 months	NO	NO	S_pneumoniae	S_pneumoniae	13.314389	2.051782	YES	6A/6B/6C/6D	YES	S	33	S	25	S	26	S	26	S	33	S	32	S	35
1008	March	Female	2		NA	YES	3	1	Tuareg	NA	NO	NA	NA	NA	NA	NA	NA	NO	NA	NA	NA	NA	NA	NA	YES	>= 2 months	NO	NO	S_pneumoniae	S_pneumoniae	13.314389	2.051782	NO	NA	NO	NA	NA	NA	NA	NA	NA	NA	NA	NA	NA	NA	NA	NA	NA
1009	March	Female	3	1	2100	NO	0	0	Tuareg	NA	YES	AUTHER	Fever	NA	NA	NA	NA	NO	NA	NA	NA	NA	NA	NA	YES	>= 2 months	NO	YES	S_pneumoniae	S_pneumoniae	13.314389	2.051782	NO	NA	NO	NA	NA	NA	NA	NA	NA	NA	NA	NA	NA	NA	NA	NA	NA
1010	March	Male	5		NA	NO	0	0	Zarma_Sonrai	NA	NO	NA	NA	NA	NA	NA	NA	NO	NA	NA	NA	NA	NA	NA	YES	>= 2 months	NO	YES	S_pneumoniae	S_pneumoniae	13.314389	2.051782	NO	NA	NO	NA	NA	NA	NA	NA	NA	NA	NA	NA	NA	NA	NA	NA	NA
1011	April	Female	5	0	3360	NO	1	1	Togolese	NA	YES	Bronchitis	NA	NA	NA	NA	NA	NA	NA	NA	NA	NA	NA	NA	YES	>= 2 months	NO	YES	Negative	NA	13.314389	2.051782	NA	NA	NO	NA	NA	NA	NA	NA	NA	NA	NA	NA	NA	NA	NA	NA	NA
1012	April	Male	5	0	3700	YES	3	1	Zarma_Sonrai	NA	YES	Bronchitis	NA	NA	NA	NA	NA	NA	NA	NA	NA	NA	NA	NA	YES	>= 2 months	YES	NO	S_pneumoniae	S_pneumoniae	13.314389	2.051782	NO	NA	NO	NA	NA	NA	NA	NA	NA	NA	NA	NA	NA	NA	NA	NA	NA
1013	April	Female	7		NA	YES	4	2	Zarma_Sonrai	NA	YES	AUTHER	Gastroenteritis	NA	NA	NA	NA	NO	NA	NA	NA	NA	NA	NA	YES	>= 2 months	NO	YES	Negative	NA	13.314389	2.051782	NA	NA	NO	NA	NA	NA	NA	NA	NA	NA	NA	NA	NA	NA	NA	NA	NA
1014	April	Female	4		NA	NO	1	1	Togolese	NA	NO	NA	NA	NA	NA	NA	NA	NO	NA	NA	NA	NA	NA	NA	YES	>= 2 months	NO	YES	S_pneumoniae	S_pneumoniae	13.314389	2.051782	NO	NA	NO	NA	NA	NA	NA	NA	NA	NA	NA	NA	NA	NA	NA	NA	NA
1015	April	Female	8	0	2500	NO	0	0	Tuareg	NA	YES	Bronchitis	NA	NA	NA	NA	NA	NO	NA	NA	NA	NA	NA	NA	YES	>= 2 months	YES	YES	S_pneumoniae	S_pneumoniae	13.314389	2.051782	NO	NA	NO	NA	NA	NA	NA	NA	NA	NA	NA	NA	NA	NA	NA	NA	NA
1016	April	Female	2	0	2800	YES	2	1	Tuareg	NA	NO	NA	NA	NA	NA	NA	NA	NO	NA	NA	NA	NA	NA	NA	YES	< 2 months	YES	YES	Negative	NA	13.314389	2.051782	NA	NA	NO	NA	NA	NA	NA	NA	NA	NA	NA	NA	NA	NA	NA	NA	NA
1017	April	Female	9	0	3400	YES	4	3	Zarma_Sonrai	NA	NO	NA	NA	NA	NA	NA	NA	NO	NA	NA	NA	NA	NA	NA	YES	>= 2 months	YES	YES	S_pneumoniae	S_pneumoniae	13.314389	2.051782	YES	6A/6B/6C/6D	YES	S	32	S	25	S	21	S	21	S	27	S	27	S	28
1018	April	Female	6	0	3500	YES	3	1	Zarma_Sonrai	NA	NO	NA	NA	NA	NA	NA	NA	NO	NA	NA	NA	NA	NA	NA	YES	>= 2 months	YES	NO	Negative	NA	13.314389	2.051782	NA	NA	NO	NA	NA	NA	NA	NA	NA	NA	NA	NA	NA	NA	NA	NA	NA
1019	April	Male	9	0	3350	NO	0	0	Fulan	NA	NA	NA	NA	NA	NA	NA	NA	NA	NA	NA	NA	NA	NA	NA	YES	>= 2 months	YES	YES	S_pneumoniae	S_pneumoniae	13.314389	2.051782	YES	PCR-NT	YES	S	28	S	26	S	26	S	25	S	31	S	31	S	29
1020	April	Female	7		NA	YES	3	1	Zarma_Sonrai	NA	YES	Bronchitis	NA	NA	NA	NA	NA	YES	Amoxicillin	Last month	NA	NA	NA	NA	YES	>= 2 months	YES	NO	Negative	NA	13.314389	2.051782	NA	NA	NO	NA	NA	NA	NA	NA	NA	NA	NA	NA	NA	NA	NA	NA	NA
1021	April	Female	5	0	2550	NO	0	0	Hausa	NA	NO	NA	NA	NA	NA	NA	NA	NO	NA	NA	NA	NA	NA	NA	YES	>= 2 months	YES	NO	Negative	NA	13.314389	2.051782	NA	NA	NO	NA	NA	NA	NA	NA	NA	NA	NA	NA	NA	NA	NA	NA	NA
1022	April	Female	2		NA	NO	0	0	Zarma_Sonrai	NA	YES	Bronchitis	NA	NA	NA	NA	NA	NA	NA	NA	NA	NA	NA	NA	YES	< 2 months	NO	YES	Negative	NA	13.314389	2.051782	NA	NA	NO	NA	NA	NA	NA	NA	NA	NA	NA	NA	NA	NA	NA	NA	NA
1023	April	Male	5	0	3280	YES	2	2	Zarma_Sonrai	NA	YES	Bronchitis	NA	NA	NA	NA	NA	NO	NA	NA	NA	NA	NA	NA	YES	>= 2 months	NO	YES	S_pneumoniae	S_pneumoniae	13.314389	2.051782	NO	NA	NO	NA	NA	NA	NA	NA	NA	NA	NA	NA	NA	NA	NA	NA	NA
1024	April	Male	16		NA	YES	2	1	Zarma_Sonrai	NA	NO	NA	NA	NA	NA	NA	NA	NO	NA	NA	NA	NA	NA	NA	YES	>= 2 months	YES	YES	S_pneumoniae	S_pneumoniae	13.314389	2.051782	YES	6A/6B/6C/6D	NO	NA	NA	NA	NA	NA	NA	NA	NA	NA	NA	NA	NA	NA	NA
1025	April	Female	7	0	3170	NO	1	1	Kanouri	NA	YES	Bronchitis	NA	NA	NA	NA	NA	YES	Cotrimoxazole	Last 7 days	NA	NA	NA	NA	YES	>= 2 months	NO	YES	S_pneumoniae	S_pneumoniae	13.314389	2.051782	YES	19F	NO	NA	NA	NA	NA	NA	NA	NA	NA	NA	NA	NA	NA	NA	NA
1026	April	Female	8	0	3150	YES	3	1	Tuareg	NA	YES	AUTHER	Gastroenteritis	NA	NA	NA	NA	NO	NA	NA	NA	NA	NA	NA	YES	>= 2 months	NO	NO	S_pneumoniae	S_pneumoniae	13.314389	2.051782	YES	23B	YES	S	40	S	26	S	26	S	26	S	33	S	32	S	28
1027	April	Male	3	0	3500	NO	1	1	Fulan	NA	YES	Bronchitis	NA	NA	NA	NA	NA	NA	NA	NA	NA	NA	NA	NA	YES	>= 2 months	NO	NO	Negative	NA	13.314389	2.051782	NA	NA	NO	NA	NA	NA	NA	NA	NA	NA	NA	NA	NA	NA	NA	NA	NA
1028	April	Male	7	0	3320	NO	0	0	Zarma_Sonrai	NA	NO	NA	NA	NA	NA	NA	NA	NO	NA	NA	NA	NA	NA	NA	YES	>= 2 months	NO	NO	S_pneumoniae	S_pneumoniae	13.314389	2.051782	NO	NA	NO	NA	NA	NA	NA	NA	NA	NA	NA	NA	NA	NA	NA	NA	NA
1029	April	Female	6	0	3000	NO	1	1	Zarma_Sonrai	NA	YES	Bronchitis	NA	NA	NA	NA	NA	NA	NA	NA	NA	NA	NA	NA	YES	>= 2 months	YES	NO	Negative	NA	13.314389	2.051782	NA	NA	NO	NA	NA	NA	NA	NA	NA	NA	NA	NA	NA	NA	NA	NA	NA
1030	April	Male	7	0	3070	YES	5	1	Zarma_Sonrai	NA	YES	Bronchitis	NA	NA	NA	NA	NA	NA	NA	NA	NA	NA	NA	NA	YES	>= 2 months	NO	NO	S_pneumoniae	S_pneumoniae	13.314389	2.051782	NO	NA	NO	NA	NA	NA	NA	NA	NA	NA	NA	NA	NA	NA	NA	NA	NA
1031	April	Male	2	0	2550	YES	2	2	Zarma_Sonrai	NA	NO	NA	NA	NA	NA	NA	NA	NO	NA	NA	NA	NA	NA	NA	YES	< 2 months	NO	NO	Negative	NA	13.314389	2.051782	NA	NA	NO	NA	NA	NA	NA	NA	NA	NA	NA	NA	NA	NA	NA	NA	NA
1032	April	Male	8	0	2950	YES	2	2	Hausa	NA	NO	NA	NA	NA	NA	NA	NA	NO	NA	NA	NA	NA	NA	NA	YES	>= 2 months	NO	NO	S_pneumoniae	S_pneumoniae	13.314389	2.051782	NO	NA	NO	NA	NA	NA	NA	NA	NA	NA	NA	NA	NA	NA	NA	NA	NA
1033	April	Female	9	1	2450	YES	6	1	Zarma_Sonrai	NA	NO	NA	NA	NA	NA	NA	NA	NO	NA	NA	NA	NA	NA	NA	YES	>= 2 months	NO	YES	S_pneumoniae	S_pneumoniae	13.314389	2.051782	NO	NA	NO	NA	NA	NA	NA	NA	NA	NA	NA	NA	NA	NA	NA	NA	NA
1034	April	Male	9	1	2300	YES	6	1	Zarma_Sonrai	NA	NO	NA	NA	NA	NA	NA	NA	NO	NA	NA	NA	NA	NA	NA	YES	>= 2 months	NO	YES	S_pneumoniae	S_pneumoniae	13.314389	2.051782	YES	PCR-NT	YES	S	38	S	29	S	26	S	26	S	31	S	31	S	29
1035	April	Male	14	0	2600	NO	0	0	Hausa	NA	NO	NA	NA	NA	NA	NA	NA	NO	NA	NA	NA	NA	NA	NA	YES	>= 2 months	NO	NO	Negative	NA	13.314389	2.051782	NA	NA	NO	NA	NA	NA	NA	NA	NA	NA	NA	NA	NA	NA	NA	NA	NA
1036	April	Male	4		NA	NO	0	0	Zarma_Sonrai	NA	YES	Bronchitis	NA	NA	NA	NA	NA	NA	NA	NA	NA	NA	NA	NA	YES	>= 2 months	NO	NO	Negative	NA	13.314389	2.051782	NA	NA	NO	NA	NA	NA	NA	NA	NA	NA	NA	NA	NA	NA	NA	NA	NA
1037	April	Female	7		NA	YES	7	2	Hausa	NA	YES	AUTHER	Fever	NA	NA	NA	NA	NO	NA	NA	NA	NA	NA	NA	YES	>= 2 months	NO	NO	S_pneumoniae	S_pneumoniae	13.314389	2.051782	NO	NA	NO	NA	NA	NA	NA	NA	NA	NA	NA	NA	NA	NA	NA	NA	NA
1038	April	Female	5	0	2500	YES	5	0	Hausa	NA	YES	AUTHER	Cold	NA	NA	NA	NA	YES	Cotrimoxazole	Last 3 months	NA	NA	NA	NA	YES	>= 2 months	NO	YES	S_pneumoniae	S_pneumoniae	13.314389	2.051782	NO	NA	NO	NA	NA	NA	NA	NA	NA	NA	NA	NA	NA	NA	NA	NA	NA
1039	April	Male	4	0	3070	YES	5	1	Hausa	NA	NO	NA	NA	NA	NA	NA	NA	NO	NA	NA	NA	NA	NA	NA	YES	>= 2 months	NO	YES	S_pneumoniae	S_pneumoniae	13.314389	2.051782	YES	6A/6B/6C/6D	NO	NA	NA	NA	NA	NA	NA	NA	NA	NA	NA	NA	NA	NA	NA
1040	April	Male	5		NA	NO	1	1	Zarma_Sonrai	Touareg	NO	NA	NA	NA	NA	NA	NA	NO	NA	NA	NA	NA	NA	NA	YES	>= 2 months	NO	NO	S_pneumoniae	S_pneumoniae	13.314389	2.051782	YES	6A/6B/6C/6D	YES	S	36	S	28	S	26	S	27	S	35	S	38	S	35
1041	April	Female	7	0	3700	YES	4	2	NA	NA	NO	NA	NA	NA	NA	NA	NA	NO	NA	NA	NA	NA	NA	NA	YES	>= 2 months	NO	NO	S_pneumoniae	S_pneumoniae	13.314389	2.051782	YES	19F	NO	NA	NA	NA	NA	NA	NA	NA	NA	NA	NA	NA	NA	NA	NA
1042	April	Male	6	0	3500	NO	1	1	Zarma_Sonrai	Malien	YES	AUTHER	Cold	NA	NA	NA	NA	YES	Cotrimoxazole	Last 3 months	NA	NA	NA	NA	YES	>= 2 months	NO	YES	S_pneumoniae	S_pneumoniae	13.314389	2.051782	YES	15B/15C	NO	NA	NA	NA	NA	NA	NA	NA	NA	NA	NA	NA	NA	NA	NA
1043	April	Female	2	0	3090	NO	1	1	Hausa	NA	YES	AUTHER	Cold	NA	NA	NA	NA	NA	NA	NA	NA	NA	NA	NA	YES	>= 2 months	YES	YES	Negative	NA	13.314389	2.051782	NA	NA	NO	NA	NA	NA	NA	NA	NA	NA	NA	NA	NA	NA	NA	NA	NA
1044	April	Male	2		NA	NO	1	1	Hausa	Gourmantche	YES	AUTHER	Cold	NA	NA	NA	NA	NO	NA	NA	NA	NA	NA	NA	YES	>= 2 months	NO	YES	S_pneumoniae	S_pneumoniae	13.314389	2.051782	NO	NA	NO	NA	NA	NA	NA	NA	NA	NA	NA	NA	NA	NA	NA	NA	NA
1045	April	Male	2	0	2500	YES	2	1	Zarma_Sonrai	Malien	NO	NA	NA	NA	NA	NA	NA	NO	NA	NA	NA	NA	NA	NA	YES	>= 2 months	NO	NO	Negative	NA	13.314389	2.051782	NA	NA	NO	NA	NA	NA	NA	NA	NA	NA	NA	NA	NA	NA	NA	NA	NA
1046	April	Female	4	0	3040	NO	1	1	Zarma_Sonrai	Peul	NO	NA	NA	NA	NA	NA	NA	NO	NA	NA	NA	NA	NA	NA	YES	>= 2 months	NO	NO	Negative	NA	13.314389	2.051782	NA	NA	NO	NA	NA	NA	NA	NA	NA	NA	NA	NA	NA	NA	NA	NA	NA
1047	April	Male	8		NA	NO	1	1	Zarma_Sonrai	Peul	YES	Bronchitis	NA	NA	NA	NA	NA	YES	Amoxicillin	Last 3 months	NA	NA	NA	NA	YES	>= 2 months	NO	YES	S_pneumoniae	S_pneumoniae	13.314389	2.051782	YES	19F	YES	S	36	S	28	S	25	S	26	S	34	S	34	S	32
1048	April	Female	3	0	2550	NO	0	0	Hausa	Zarma-Sonrai	YES	AUTHER	Diarrhoea	NA	NA	NA	NA	NO	NA	NA	NA	NA	NA	NA	YES	>= 2 months	NO	YES	Negative	NA	13.314389	2.051782	NA	NA	NO	NA	NA	NA	NA	NA	NA	NA	NA	NA	NA	NA	NA	NA	NA
1049	July	Female	3	0	2750	YES	3	1	Zarma_Sonrai	NA	YES	AUTHER	Diarrhoea	NA	NA	NA	NA	NA	NA	NA	NA	NA	NA	NA	YES	>= 2 months	NO	NO	S_pneumoniae	S_pneumoniae	13.314389	2.051782	YES	23F	NO	NA	NA	NA	NA	NA	NA	NA	NA	NA	NA	NA	NA	NA	NA
1050	April	Female	9	0	3030	NO	1	1	Zarma_Sonrai	Haoussa	YES	AUTHER	Cold	NA	NA	NA	NA	YES	Amoxicillin	Last 7 days	NA	NA	NA	NA	YES	>= 2 months	YES	YES	Negative	NA	13.314389	2.051782	NA	NA	NO	NA	NA	NA	NA	NA	NA	NA	NA	NA	NA	NA	NA	NA	NA
1051	April	Male	14	0	2510	NO	0	0	Fulan	NA	NO	NA	NA	NA	NA	NA	NA	NO	NA	NA	NA	NA	NA	NA	YES	>= 2 months	NO	YES	S_pneumoniae	S_pneumoniae	13.314389	2.051782	YES	23F	YES	S	36	S	29	S	26	S	27	S	35	S	35	S	30
1052	April	Female	3	0	3000	YES	4	1	NA	NA	YES	AUTHER	Cold	NA	NA	NA	NA	NO	NA	NA	NA	NA	NA	NA	YES	>= 2 months	NO	YES	S_pneumoniae	S_pneumoniae	13.314389	2.051782	NO	NA	NO	NA	NA	NA	NA	NA	NA	NA	NA	NA	NA	NA	NA	NA	NA
1053	April	Male	13	0	3470	YES	3	1	Fulan	NA	YES	AUTHER	Cold	NA	NA	NA	NA	YES	Cotrimoxazole	Last month	NA	NA	NA	NA	YES	>= 2 months	NO	YES	Negative	NA	13.314389	2.051782	NA	NA	NO	NA	NA	NA	NA	NA	NA	NA	NA	NA	NA	NA	NA	NA	NA
1054	April	Male	8	0	2620	NO	0	0	Zarma_Sonrai	NA	NO	NA	NA	NA	NA	NA	NA	NO	NA	NA	NA	NA	NA	NA	YES	>= 2 months	NO	YES	S_pneumoniae	S_pneumoniae	13.314389	2.051782	YES	34	NO	NA	NA	NA	NA	NA	NA	NA	NA	NA	NA	NA	NA	NA	NA
1055	April	Female	7	0	3200	YES	4	1	Zarma_Sonrai	NA	NO	NA	NA	NA	NA	NA	NA	NO	NA	NA	NA	NA	NA	NA	YES	>= 2 months	NO	YES	Negative	NA	13.314389	2.051782	NA	NA	NO	NA	NA	NA	NA	NA	NA	NA	NA	NA	NA	NA	NA	NA	NA
1056	April	Female	2	0	3090	NO	1	0	Hausa	NA	YES	AUTHER	Cold	NA	NA	NA	NA	YES	Amoxicillin	Last month	NA	NA	NA	NA	YES	< 2 months	NO	NO	Negative	NA	13.314389	2.051782	NA	NA	NO	NA	NA	NA	NA	NA	NA	NA	NA	NA	NA	NA	NA	NA	NA
1057	April	Male	5		NA	NO	0	0	Zarma_Sonrai	NA	NO	NA	NA	NA	NA	NA	NA	NO	NA	NA	NA	NA	NA	NA	YES	>= 2 months	YES	YES	Negative	NA	13.314389	2.051782	NA	NA	NO	NA	NA	NA	NA	NA	NA	NA	NA	NA	NA	NA	NA	NA	NA
1058	April	Female	5	0	3000	NO	0	0	Zarma_Sonrai	NA	NO	NA	NA	NA	NA	NA	NA	NO	NA	NA	NA	NA	NA	NA	YES	>= 2 months	YES	YES	Negative	NA	13.314389	2.051782	NA	NA	NO	NA	NA	NA	NA	NA	NA	NA	NA	NA	NA	NA	NA	NA	NA
1059	April	Male	5	0	3000	YES	2	2	NA	NA	NO	NA	NA	NA	NA	NA	NA	NO	NA	NA	NA	NA	NA	NA	YES	>= 2 months	NO	YES	S_pneumoniae	S_pneumoniae	13.314389	2.051782	YES	PCR-NT	NO	NA	NA	NA	NA	NA	NA	NA	NA	NA	NA	NA	NA	NA	NA
1060	April	Male	3	0	3270	YES	3	2	Hausa	NA	NO	NA	NA	NA	NA	NA	NA	NO	NA	NA	NA	NA	NA	NA	YES	>= 2 months	NO	NO	Negative	NA	13.314389	2.051782	NA	NA	NO	NA	NA	NA	NA	NA	NA	NA	NA	NA	NA	NA	NA	NA	NA
1061	April	Male	6		NA	YES	3	1	Fulan	NA	NO	NA	NA	NA	NA	NA	NA	NO	NA	NA	NA	NA	NA	NA	YES	>= 2 months	NO	NO	S_pneumoniae	S_pneumoniae	13.314389	2.051782	NO	NA	NO	NA	NA	NA	NA	NA	NA	NA	NA	NA	NA	NA	NA	NA	NA
1062	April	Male	12		NA	YES	2	1	Zarma_Sonrai	NA	YES	AUTHER	Cold	NA	NA	NA	NA	NO	NA	NA	NA	NA	NA	NA	YES	>= 2 months	NO	NO	Negative	NA	13.314389	2.051782	NA	NA	NO	NA	NA	NA	NA	NA	NA	NA	NA	NA	NA	NA	NA	NA	NA
1063	April	Female	3	1	1700	NO	1	1	Zarma_Sonrai	NA	YES	AUTHER	Cold	NA	NA	NA	NA	NO	NA	NA	NA	NA	NA	NA	YES	>= 2 months	NO	NO	S_pneumoniae	S_pneumoniae	13.314389	2.051782	NO	NA	NO	NA	NA	NA	NA	NA	NA	NA	NA	NA	NA	NA	NA	NA	NA
1064	April	Female	3	1	1750	NO	1	1	Zarma_Sonrai	NA	NA	NA	NA	NA	NA	NA	NA	NO	NA	NA	NA	NA	NA	NA	YES	>= 2 months	NO	NO	S_pneumoniae	S_pneumoniae	13.314389	2.051782	YES	25F/38	NO	NA	NA	NA	NA	NA	NA	NA	NA	NA	NA	NA	NA	NA	NA
1065	April	Male	6	0	2900	NO	1	1	Zarma_Sonrai	NA	YES	AUTHER	Diarrhoea	NA	NA	NA	NA	NO	NA	NA	NA	NA	NA	NA	YES	>= 2 months	NO	YES	S_pneumoniae	S_pneumoniae	13.314389	2.051782	YES	PCR-NT	YES	S	35	S	24	S	24	S	24	S	28	S	31	S	25
1066	April	Male	9	0	3290	YES	2	2	Hausa	NA	YES	AUTHER	Malaria	NA	NA	NA	NA	NO	NA	NA	NA	NA	NA	NA	YES	>= 2 months	YES	YES	Negative	NA	13.314389	2.051782	NA	NA	NO	NA	NA	NA	NA	NA	NA	NA	NA	NA	NA	NA	NA	NA	NA
1067	April	Male	5	0	3600	NO	1	1	Zarma_Sonrai	NA	YES	AUTHER	Cold	NA	NA	NA	NA	NA	NA	NA	NA	NA	NA	NA	YES	>= 2 months	YES	YES	S_pneumoniae	S_pneumoniae	13.314389	2.051782	NO	NA	NO	NA	NA	NA	NA	NA	NA	NA	NA	NA	NA	NA	NA	NA	NA
1068	April	Male	4	0	2750	NO	0	0	Zarma_Sonrai	Peul	YES	AUTHER	Cold	NA	NA	NA	NA	YES	Amoxicillin	Last 3 months	NA	NA	NA	NA	YES	>= 2 months	YES	NO	S_pneumoniae	S_pneumoniae	13.314389	2.051782	NO	NA	NO	NA	NA	NA	NA	NA	NA	NA	NA	NA	NA	NA	NA	NA	NA
1069	April	Male	1	0	2800	YES	4	2	Zarma_Sonrai	NA	YES	AUTHER	Cold	NA	NA	NA	NA	YES	Amoxicillin	Last month	NA	NA	NA	NA	YES	>= 2 months	NO	NO	S_pneumoniae	S_pneumoniae	13.314389	2.051782	YES	13	NO	NA	NA	NA	NA	NA	NA	NA	NA	NA	NA	NA	NA	NA	NA
1070	April	Female	6	0	2570	YES	2	1	Zarma_Sonrai	NA	NO	NA	NA	NA	NA	NA	NA	NO	NA	NA	NA	NA	NA	NA	YES	>= 2 months	NO	YES	S_pneumoniae	S_pneumoniae	13.314389	2.051782	YES	19F	YES	S	42	S	28	S	29	S	27	S	32	S	31	S	27
1071	April	Female	11	1	2150	YES	3	2	Zarma_Sonrai	NA	NO	NA	NA	NA	NA	NA	NA	NO	NA	NA	NA	NA	NA	NA	YES	>= 2 months	NO	NO	S_pneumoniae	S_pneumoniae	13.314389	2.051782	NO	NA	NO	NA	NA	NA	NA	NA	NA	NA	NA	NA	NA	NA	NA	NA	NA
1072	April	Male	6	0	2880	YES	4	1	Zarma_Sonrai	NA	YES	AUTHER	Cold	NA	NA	NA	NA	NA	NA	NA	NA	NA	NA	NA	YES	>= 2 months	YES	NO	Negative	NA	13.314389	2.051782	NA	NA	NO	NA	NA	NA	NA	NA	NA	NA	NA	NA	NA	NA	NA	NA	NA
1073	April	Female	3	1	2445	NO	0	0	Togolese	NA	NO	NA	NA	NA	NA	NA	NA	NO	NA	NA	NA	NA	NA	NA	YES	>= 2 months	NO	YES	Negative	NA	13.314389	2.051782	NA	NA	NO	NA	NA	NA	NA	NA	NA	NA	NA	NA	NA	NA	NA	NA	NA
1074	April	Male	3	1	2000	NO	0	0	Zarma_Sonrai	NA	YES	AUTHER	Cold	NA	NA	NA	NA	YES	Amoxicillin	Last month	NA	NA	NA	NA	YES	>= 2 months	YES	YES	Negative	NA	13.314389	2.051782	NA	NA	NO	NA	NA	NA	NA	NA	NA	NA	NA	NA	NA	NA	NA	NA	NA
1075	April	Female	2		NA	NO	0	0	Zarma_Sonrai	NA	NO	NA	NA	NA	NA	NA	NA	NO	NA	NA	NA	NA	NA	NA	YES	>= 2 months	NO	YES	S_pneumoniae	S_pneumoniae	13.314389	2.051782	NO	NA	NO	NA	NA	NA	NA	NA	NA	NA	NA	NA	NA	NA	NA	NA	NA
1076	April	Male	3	1	2250	NO	0	0	Hausa	Touareg	YES	AUTHER	Cold	NA	NA	NA	NA	NA	NA	NA	NA	NA	NA	NA	YES	>= 2 months	NO	NO	S_pneumoniae	S_pneumoniae	13.314389	2.051782	NO	NA	NO	NA	NA	NA	NA	NA	NA	NA	NA	NA	NA	NA	NA	NA	NA
1077	April	Male	4	1	2370	NO	0	0	Zarma_Sonrai	Peul	YES	AUTHER	Diarrhoea	NA	NA	NA	NA	NO	NA	NA	NA	NA	NA	NA	YES	>= 2 months	YES	YES	S_pneumoniae	S_pneumoniae	13.314389	2.051782	YES	19F	NO	NA	NA	NA	NA	NA	NA	NA	NA	NA	NA	NA	NA	NA	NA
1078	April	Female	9	0	2950	YES	6	1	Zarma_Sonrai	NA	NO	NA	NA	NA	NA	NA	NA	NO	NA	NA	NA	NA	NA	NA	YES	>= 2 months	YES	YES	S_pneumoniae	S_pneumoniae	13.314389	2.051782	NO	NA	NO	NA	NA	NA	NA	NA	NA	NA	NA	NA	NA	NA	NA	NA	NA
1079	April	Male	9	1	2300	YES	6	1	Zarma_Sonrai	NA	NO	NA	NA	NA	NA	NA	NA	NO	NA	NA	NA	NA	NA	NA	YES	>= 2 months	NO	YES	S_pneumoniae	S_pneumoniae	13.314389	2.051782	NO	NA	NO	NA	NA	NA	NA	NA	NA	NA	NA	NA	NA	NA	NA	NA	NA
1080	April	Female	6	0	3490	YES	3	2	Hausa	NA	NO	NA	NA	NA	NA	NA	NA	NO	NA	NA	NA	NA	NA	NA	YES	>= 2 months	NO	NO	Negative	NA	13.314389	2.051782	NA	NA	NO	NA	NA	NA	NA	NA	NA	NA	NA	NA	NA	NA	NA	NA	NA
1081	April	Female	15	0	2920	YES	2	0	Hausa	NA	NO	NA	NA	NA	NA	NA	NA	NO	NA	NA	NA	NA	NA	NA	YES	>= 2 months	NO	NO	S_pneumoniae	S_pneumoniae	13.314389	2.051782	YES	14	NO	NA	NA	NA	NA	NA	NA	NA	NA	NA	NA	NA	NA	NA	NA
1082	April	Male	15	0	2800	NO	0	0	Zarma_Sonrai	NA	NO	NA	NA	NA	NA	NA	NA	NO	NA	NA	NA	NA	NA	NA	YES	>= 2 months	NO	NO	Negative	NA	13.314389	2.051782	NA	NA	NO	NA	NA	NA	NA	NA	NA	NA	NA	NA	NA	NA	NA	NA	NA
1083	April	Male	22		NA	NO	1	0	Hausa	NA	YES	AUTHER	Cold	NA	NA	NA	NA	NA	NA	NA	NA	NA	NA	NA	YES	>= 2 months	NO	NO	Negative	NA	13.314389	2.051782	NA	NA	NO	NA	NA	NA	NA	NA	NA	NA	NA	NA	NA	NA	NA	NA	NA
1084	April	Female	10	0	3200	NO	1	1	Hausa	NA	NO	NA	NA	NA	NA	NA	NA	NO	NA	NA	NA	NA	NA	NA	YES	>= 2 months	NO	YES	S_pneumoniae	S_pneumoniae	13.314389	2.051782	NO	NA	NO	NA	NA	NA	NA	NA	NA	NA	NA	NA	NA	NA	NA	NA	NA
1085	April	Male	9	0	2700	NO	0	0	Zarma_Sonrai	NA	YES	AUTHER	Cold	NA	NA	NA	NA	NO	NA	NA	NA	NA	NA	NA	YES	>= 2 months	NO	NO	S_pneumoniae	S_pneumoniae	13.314389	2.051782	YES	23F	NO	NA	NA	NA	NA	NA	NA	NA	NA	NA	NA	NA	NA	NA	NA
1086	April	Female	2		NA	NO	1	1	Beninois	NA	YES	AUTHER	Cold	NA	NA	NA	NA	NA	NA	NA	NA	NA	NA	NA	YES	>= 2 months	NO	YES	S_pneumoniae	S_pneumoniae	13.314389	2.051782	YES	19F	NO	NA	NA	NA	NA	NA	NA	NA	NA	NA	NA	NA	NA	NA	NA
1087	April	Male	10	1	1760	NO	0	0	Tuareg	NA	NO	NA	NA	NA	NA	NA	NA	NO	NA	NA	NA	NA	NA	NA	YES	>= 2 months	YES	YES	S_pneumoniae	S_pneumoniae	13.314389	2.051782	NO	NA	NO	NA	NA	NA	NA	NA	NA	NA	NA	NA	NA	NA	NA	NA	NA
1088	April	Male	12	0	3200	NO	0	0	Togolese	NA	NO	NA	NA	NA	NA	NA	NA	NO	NA	NA	NA	NA	NA	NA	YES	>= 2 months	NO	NO	Negative	NA	13.314389	2.051782	NA	NA	NO	NA	NA	NA	NA	NA	NA	NA	NA	NA	NA	NA	NA	NA	NA
1089	April	Male	12	0	3600	NO	1	0	Beninois	NA	YES	AUTHER	Cold	NA	NA	NA	NA	NA	NA	NA	NA	NA	NA	NA	YES	>= 2 months	NO	NO	Negative	NA	13.314389	2.051782	NA	NA	NO	NA	NA	NA	NA	NA	NA	NA	NA	NA	NA	NA	NA	NA	NA
1090	April	Male	5		NA	NO	1	1	Gurmantche	NA	NO	NA	NA	NA	NA	NA	NA	NO	NA	NA	NA	NA	NA	NA	YES	>= 2 months	NO	YES	S_pneumoniae	S_pneumoniae	13.314389	2.051782	YES	14	NO	NA	NA	NA	NA	NA	NA	NA	NA	NA	NA	NA	NA	NA	NA
1091	April	Male	4	0	3750	NO	1	1	Hausa	NA	YES	AUTHER	Cold	NA	NA	NA	NA	YES	Cotrimoxazole	Last 7 days	NA	NA	NA	NA	YES	>= 2 months	NO	YES	Negative	NA	13.314389	2.051782	NA	NA	NO	NA	NA	NA	NA	NA	NA	NA	NA	NA	NA	NA	NA	NA	NA
1092	April	Male	16		NA	YES	4	0	Fulan	NA	NO	NA	NA	NA	NA	NA	NA	NO	NA	NA	NA	NA	NA	NA	YES	>= 2 months	NO	NO	Negative	NA	13.314389	2.051782	NA	NA	NO	NA	NA	NA	NA	NA	NA	NA	NA	NA	NA	NA	NA	NA	NA
1093	April	Female	16	0	3700	YES	3	1	OTHERS	NA	NO	NA	NA	NA	NA	NA	NA	NO	NA	NA	NA	NA	NA	NA	YES	>= 2 months	NO	NO	Negative	NA	13.314389	2.051782	NA	NA	NO	NA	NA	NA	NA	NA	NA	NA	NA	NA	NA	NA	NA	NA	NA
1094	April	Female	3	0	3250	NO	0	0	Hausa	Zarma-Sonrai	NO	NA	NA	NA	NA	NA	NA	NO	NA	NA	NA	NA	NA	NA	YES	>= 2 months	YES	NO	S_pneumoniae	S_pneumoniae	13.314389	2.051782	NO	NA	NO	NA	NA	NA	NA	NA	NA	NA	NA	NA	NA	NA	NA	NA	NA
1095	April	Female	3	0	3100	YES	3	2	Zarma_Sonrai	Malien	YES	AUTHER	Fever	NA	NA	NA	NA	NO	NA	NA	NA	NA	NA	NA	YES	>= 2 months	NO	YES	S_pneumoniae	S_pneumoniae	13.314389	2.051782	NO	NA	NO	NA	NA	NA	NA	NA	NA	NA	NA	NA	NA	NA	NA	NA	NA
1096	May	Female	4	0	2500	NO	1	1	Fulan	Zarma-Sonrai	YES	AUTHER	Fever	NA	NA	NA	NA	YES	Ampicillin	Last 7 days	NA	NA	NA	NA	YES	>= 2 months	YES	YES	S_pneumoniae	S_pneumoniae	13.314389	2.051782	NO	NA	NO	NA	NA	NA	NA	NA	NA	NA	NA	NA	NA	NA	NA	NA	NA
1097	May	Male	4	0	3450	YES	4	0	Hausa	NA	YES	Bronchitis	NA	NA	NA	NA	NA	NA	NA	NA	NA	NA	NA	NA	YES	>= 2 months	NO	NO	Negative	NA	13.314389	2.051782	NA	NA	NO	NA	NA	NA	NA	NA	NA	NA	NA	NA	NA	NA	NA	NA	NA
1098	May	Male	10		NA	YES	4	0	Hausa	NA	YES	AUTHER	Fever	NA	NA	NA	NA	NA	NA	NA	NA	NA	NA	NA	YES	>= 2 months	NO	YES	S_pneumoniae	S_pneumoniae	13.314389	2.051782	YES	1	YES	S	26	S	28	S	28	S	26	S	35	S	36	S	29
1099	May	Female	10	1	1320	NO	1	1	Zarma_Sonrai	NA	YES	Bronchitis	NA	NA	NA	NA	NA	YES	Amoxicillin	Last 3 months	NA	NA	NA	NA	YES	>= 2 months	YES	NO	Negative	NA	13.314389	2.051782	NA	NA	NO	NA	NA	NA	NA	NA	NA	NA	NA	NA	NA	NA	NA	NA	NA
1100	May	Male	10	0	2950	NO	0	0	Zarma_Sonrai	NA	YES	AUTHER	Cold	NA	NA	NA	NA	YES	Amoxicillin	Last 3 months	NA	NA	NA	NA	YES	>= 2 months	YES	NO	S_pneumoniae	S_pneumoniae	13.314389	2.051782	YES	1	YES	R	25	S	28	S	28	S	26	S	35	S	36	S	29
1101	May	Male	3	0	3450	NO	1	0	Zarma_Sonrai	Malien	NO	NA	NA	NA	NA	NA	NA	NO	NA	NA	NA	NA	NA	NA	YES	>= 2 months	NO	YES	Negative	NA	13.314389	2.051782	NA	NA	NO	NA	NA	NA	NA	NA	NA	NA	NA	NA	NA	NA	NA	NA	NA
1102	May	Female	4	1	2150	NO	0	0	Burkinabe	NA	YES	AUTHER	Diarrhoea	NA	NA	NA	NA	NA	NA	NA	NA	NA	NA	NA	YES	>= 2 months	NO	NO	S_pneumoniae	S_pneumoniae	13.314389	2.051782	NO	NA	NO	NA	NA	NA	NA	NA	NA	NA	NA	NA	NA	NA	NA	NA	NA
1103	May	Female	3		NA	YES	6	2	Zarma_Sonrai	NA	YES	AUTHER	Fever	NA	NA	NA	NA	NA	NA	NA	NA	NA	NA	NA	YES	>= 2 months	NO	NO	S_pneumoniae	S_pneumoniae	13.314389	2.051782	NO	NA	NO	NA	NA	NA	NA	NA	NA	NA	NA	NA	NA	NA	NA	NA	NA
1104	May	Male	4	0	3350	YES	2	1	Hausa	NA	NO	NA	NA	NA	NA	NA	NA	NO	NA	NA	NA	NA	NA	NA	YES	>= 2 months	YES	NO	S_pneumoniae	S_pneumoniae	13.314389	2.051782	NO	NA	NO	NA	NA	NA	NA	NA	NA	NA	NA	NA	NA	NA	NA	NA	NA
1105	May	Female	2	1	2380	NO	1	1	Zarma_Sonrai	Peul	YES	AUTHER	Cold	NA	NA	NA	NA	NO	NA	NA	NA	NA	NA	NA	YES	>= 2 months	NO	NA	S_pneumoniae	S_pneumoniae	13.314389	2.051782	NO	NA	NO	NA	NA	NA	NA	NA	NA	NA	NA	NA	NA	NA	NA	NA	NA
1106	May	Male	10	0	2900	NO	0	0	Hausa	Touareg	YES	AUTHER	Malaria	NA	NA	NA	NA	NA	NA	NA	NA	NA	NA	NA	YES	>= 2 months	NO	YES	S_pneumoniae	S_pneumoniae	13.314389	2.051782	NO	NA	NO	NA	NA	NA	NA	NA	NA	NA	NA	NA	NA	NA	NA	NA	NA
1107	May	Female	7	0	2800	YES	2	0	Hausa	Zarma-Sonrai	YES	AUTHER	Urinary_infection	NA	NA	NA	NA	YES	Ceftriaxone	Last 3 months	NA	NA	NA	NA	YES	>= 2 months	YES	NO	Negative	NA	13.314389	2.051782	NA	NA	NO	NA	NA	NA	NA	NA	NA	NA	NA	NA	NA	NA	NA	NA	NA
1108	May	Male	9	0	3540	YES	4	1	Zarma_Sonrai	Haoussa	YES	AUTHER	Cold	NA	NA	NA	NA	YES	Cotrimoxazole	Last month	NA	NA	NA	NA	YES	>= 2 months	NO	NO	S_pneumoniae	S_pneumoniae	13.314389	2.051782	YES	PCR-NT	NO	NA	NA	NA	NA	NA	NA	NA	NA	NA	NA	NA	NA	NA	NA
1109	May	Male	7		NA	NO	0	0	Zarma_Sonrai	NA	YES	AUTHER	Cold	NA	NA	NA	NA	YES	Amoxicillin	Last month	NA	NA	NA	NA	YES	>= 2 months	NO	NO	S_pneumoniae	S_pneumoniae	13.314389	2.051782	NO	NA	NO	NA	NA	NA	NA	NA	NA	NA	NA	NA	NA	NA	NA	NA	NA
1110	May	Male	11		NA	NO	0	0	Zarma_Sonrai	NA	YES	AUTHER	Gastroenteritis	NA	NA	NA	NA	NA	NA	NA	NA	NA	NA	NA	YES	>= 2 months	NO	YES	S_pneumoniae	S_pneumoniae	13.314389	2.051782	YES	14	YES	S	28	S	26	S	25	S	26	S	30	S	29	S	25
1111	May	Female	12		NA	NO	0	0	Zarma_Sonrai	NA	YES	AUTHER	Fever	NA	NA	NA	NA	NO	NA	NA	NA	NA	NA	NA	YES	>= 2 months	NO	YES	S_pneumoniae	S_pneumoniae	13.314389	2.051782	NO	NA	NO	NA	NA	NA	NA	NA	NA	NA	NA	NA	NA	NA	NA	NA	NA
1112	May	Male	5	0	2800	NO	0	0	Beninois	NA	NO	NA	NA	NA	NA	NA	NA	NO	NA	NA	NA	NA	NA	NA	YES	>= 2 months	NO	NO	S_pneumoniae	S_pneumoniae	13.314389	2.051782	NO	NA	NO	NA	NA	NA	NA	NA	NA	NA	NA	NA	NA	NA	NA	NA	NA
1113	May	Male	8		NA	YES	2	2	Kanouri	NA	YES	AUTHER	Cold	NA	NA	NA	NA	NO	NA	NA	NA	NA	NA	NA	YES	>= 2 months	NO	NO	S_pneumoniae	S_pneumoniae	13.314389	2.051782	NO	NA	NO	NA	NA	NA	NA	NA	NA	NA	NA	NA	NA	NA	NA	NA	NA
1114	May	Male	9		NA	YES	6	1	Tuareg	NA	YES	AUTHER	Cold	NA	NA	NA	NA	NA	NA	NA	NA	NA	NA	NA	YES	>= 2 months	NO	YES	S_pneumoniae	S_pneumoniae	13.314389	2.051782	YES	23F	NO	NA	NA	NA	NA	NA	NA	NA	NA	NA	NA	NA	NA	NA	NA
1115	May	Female	7	0	3400	YES	2	2	Gurmantche	NA	YES	AUTHER	Malaria	NA	NA	NA	NA	NO	NA	NA	NA	NA	NA	NA	YES	>= 2 months	YES	YES	S_pneumoniae	S_pneumoniae	13.314389	2.051782	NO	NA	NO	NA	NA	NA	NA	NA	NA	NA	NA	NA	NA	NA	NA	NA	NA
1116	May	Male	9	0	3100	YES	3	0	Beninois	NA	YES	AUTHER	Malaria	NA	NA	NA	NA	NO	NA	NA	NA	NA	NA	NA	YES	>= 2 months	NO	YES	Negative	NA	13.314389	2.051782	NA	NA	NO	NA	NA	NA	NA	NA	NA	NA	NA	NA	NA	NA	NA	NA	NA
1117	May	Male	20	0	3000	NO	0	0	Zarma_Sonrai	NA	NO	NA	NA	NA	NA	NA	NA	NO	NA	NA	NA	NA	NA	NA	YES	>= 2 months	YES	YES	S_pneumoniae	S_pneumoniae	13.314389	2.051782	YES	6A/6B/6C/6D	NO	NA	NA	NA	NA	NA	NA	NA	NA	NA	NA	NA	NA	NA	NA
1118	May	Male	3	0	2940	NO	1	1	Tuareg	NA	YES	AUTHER	Malaria	NA	NA	NA	NA	NO	NA	NA	NA	NA	NA	NA	YES	>= 2 months	YES	YES	Negative	NA	13.314389	2.051782	NA	NA	NO	NA	NA	NA	NA	NA	NA	NA	NA	NA	NA	NA	NA	NA	NA
1119	May	Female	5	0	3150	YES	2	2	Zarma_Sonrai	NA	YES	AUTHER	Cold	NA	NA	NA	NA	NO	NA	NA	NA	NA	NA	NA	YES	>= 2 months	NO	YES	Negative	NA	13.314389	2.051782	NA	NA	NO	NA	NA	NA	NA	NA	NA	NA	NA	NA	NA	NA	NA	NA	NA
1120	May	Male	9	1	2000	NO	1	1	Hausa	NA	NO	NA	NA	NA	NA	NA	NA	NO	NA	NA	NA	NA	NA	NA	YES	>= 2 months	YES	NO	Negative	NA	13.314389	2.051782	NA	NA	NO	NA	NA	NA	NA	NA	NA	NA	NA	NA	NA	NA	NA	NA	NA
1121	May	Female	12	0	3200	YES	10	2	Hausa	NA	NO	NA	NA	NA	NA	NA	NA	NO	NA	NA	NA	NA	NA	NA	NO	NO	NO	NO	Negative	NA	13.314389	2.051782	NA	NA	NO	NA	NA	NA	NA	NA	NA	NA	NA	NA	NA	NA	NA	NA	NA
1122	May	Male	11	0	3500	YES	3	1	Zarma_Sonrai	NA	NA	NA	NA	NA	NA	NA	NA	NA	NA	NA	NA	NA	NA	NA	YES	>= 2 months	NO	YES	S_pneumoniae	S_pneumoniae	13.314389	2.051782	YES	18/(18A/18B/18C/18F)	NO	NA	NA	NA	NA	NA	NA	NA	NA	NA	NA	NA	NA	NA	NA
1123	May	Male	9	0	3150	NO	0	0	Hausa	NA	YES	AUTHER	Urinary_infection	NA	NA	NA	NA	YES	Ceftriaxone	More than 3 months	NA	NA	NA	NA	YES	>= 2 months	NO	NO	Negative	NA	13.314389	2.051782	NA	NA	NO	NA	NA	NA	NA	NA	NA	NA	NA	NA	NA	NA	NA	NA	NA
1124	May	Female	8	1	2150	NO	0	0	Hausa	Zarma-Sonrai	NO	NA	NA	NA	NA	NA	NA	NO	NA	NA	NA	NA	NA	NA	YES	>= 2 months	NO	NO	S_pneumoniae	S_pneumoniae	13.314389	2.051782	NO	NA	NO	NA	NA	NA	NA	NA	NA	NA	NA	NA	NA	NA	NA	NA	NA
1125	May	Female	2	0	3500	YES	2	2	Zarma_Sonrai	Peul	NO	NA	NA	NA	NA	NA	NA	NO	NA	NA	NA	NA	NA	NA	YES	< 2 months	NO	YES	Negative	NA	13.314389	2.051782	NA	NA	NO	NA	NA	NA	NA	NA	NA	NA	NA	NA	NA	NA	NA	NA	NA
1126	May	Female	13	0	3360	NO	1	1	Hausa	Zarma-Sonrai	YES	AUTHER	Diarrhoea	NA	NA	NA	NA	NA	NA	NA	NA	NA	NA	NA	YES	>= 2 months	NO	YES	Negative	NA	13.314389	2.051782	NA	NA	NO	NA	NA	NA	NA	NA	NA	NA	NA	NA	NA	NA	NA	NA	NA
1127	May	Male	7	0	3150	NO	1	1	Hausa	NA	YES	AUTHER	Cold	NA	NA	NA	NA	YES	Cotrimoxazole	Last month	NA	NA	NA	NA	YES	>= 2 months	NO	NO	Negative	NA	13.314389	2.051782	NA	NA	NO	NA	NA	NA	NA	NA	NA	NA	NA	NA	NA	NA	NA	NA	NA
1128	May	Female	2	1	2250	YES	2	2	Zarma_Sonrai	Haoussa	NO	NA	NA	NA	NA	NA	NA	NO	NA	NA	NA	NA	NA	NA	YES	< 2 months	NO	YES	S_pneumoniae	S_pneumoniae	13.314389	2.051782	NO	NA	NO	NA	NA	NA	NA	NA	NA	NA	NA	NA	NA	NA	NA	NA	NA
1129	May	Female	8	0	2800	YES	4	2	Zarma_Sonrai	NA	NO	NA	NA	NA	NA	NA	NA	NO	NA	NA	NA	NA	NA	NA	YES	>= 2 months	NO	YES	Negative	NA	13.314389	2.051782	NA	NA	NO	NA	NA	NA	NA	NA	NA	NA	NA	NA	NA	NA	NA	NA	NA
1130	May	Female	9	0	3240	NO	1	1	Zarma_Sonrai	NA	YES	AUTHER	Fever	NA	NA	NA	NA	YES	Amoxicillin	Last month	NA	NA	NA	NA	YES	>= 2 months	NO	NO	Negative	NA	13.314389	2.051782	NA	NA	NO	NA	NA	NA	NA	NA	NA	NA	NA	NA	NA	NA	NA	NA	NA
1131	May	Female	3	0	3140	YES	2	1	Zarma_Sonrai	NA	NO	NA	NA	NA	NA	NA	NA	NO	NA	NA	NA	NA	NA	NA	YES	>= 2 months	NO	NO	Negative	NA	13.314389	2.051782	NA	NA	NO	NA	NA	NA	NA	NA	NA	NA	NA	NA	NA	NA	NA	NA	NA
1132	May	Male	14	0	3500	NO	1	1	Zarma_Sonrai	NA	YES	Otitis	NA	NA	NA	NA	NA	NO	NA	NA	NA	NA	NA	NA	YES	>= 2 months	YES	YES	S_pneumoniae	S_pneumoniae	13.314389	2.051782	YES	15B/15C	NO	NA	NA	NA	NA	NA	NA	NA	NA	NA	NA	NA	NA	NA	NA
1133	May	Female	7	0	3210	NO	1	1	Zarma_Sonrai	Touareg	NO	NA	NA	NA	NA	NA	NA	NO	NA	NA	NA	NA	NA	NA	YES	>= 2 months	NO	NO	S_pneumoniae	S_pneumoniae	13.314389	2.051782	YES	25F/38	NO	NA	NA	NA	NA	NA	NA	NA	NA	NA	NA	NA	NA	NA	NA
1134	May	Female	11	0	3450	NO	1	1	Zarma_Sonrai	NA	YES	AUTHER	Cold	NA	NA	NA	NA	YES	Cotrimoxazole	Last month	NA	NA	NA	NA	YES	>= 2 months	NO	NO	S_pneumoniae	S_pneumoniae	13.314389	2.051782	YES	23F	YES	S	29	S	23	S	24	S	25	S	29	S	32	S	25
1135	May	Male	9	0	2950	YES	2	0	Hausa	Zarma-Sonrai	NO	NA	NA	NA	NA	NA	NA	NO	NA	NA	NA	NA	NA	NA	YES	>= 2 months	NO	NO	S_pneumoniae	S_pneumoniae	13.314389	2.051782	YES	PCR-NT	YES	S	39	S	31	S	27	S	29	S	33	S	37	S	33
1136	May	Female	5	0	2810	NO	0	0	Zarma_Sonrai	NA	NO	NA	NA	NA	NA	NA	NA	NO	NA	NA	NA	NA	NA	NA	YES	>= 2 months	NO	YES	S_pneumoniae	S_pneumoniae	13.314389	2.051782	YES	14	YES	S	32	S	30	S	25	S	31	S	32	S	32	S	35
1137	May	Male	5		NA	NO	0	0	Fulan	Haoussa	YES	AUTHER	Vomiting	NA	NA	NA	NA	NA	NA	NA	NA	NA	NA	NA	YES	>= 2 months	YES	NO	Negative	NA	13.314389	2.051782	NA	NA	NO	NA	NA	NA	NA	NA	NA	NA	NA	NA	NA	NA	NA	NA	NA
1138	May	Male	9		NA	YES	4	1	Zarma_Sonrai	NA	YES	AUTHER	Cold	NA	NA	NA	NA	NA	NA	NA	NA	NA	NA	NA	YES	>= 2 months	YES	NO	S_pneumoniae	S_pneumoniae	13.314389	2.051782	NO	NA	NO	NA	NA	NA	NA	NA	NA	NA	NA	NA	NA	NA	NA	NA	NA
1139	May	Female	3	0	3250	YES	3	1	Hausa	NA	YES	AUTHER	Cold	NA	NA	NA	NA	NO	NA	NA	NA	NA	NA	NA	YES	>= 2 months	NO	YES	S_pneumoniae	S_pneumoniae	13.314389	2.051782	YES	14	NO	NA	NA	NA	NA	NA	NA	NA	NA	NA	NA	NA	NA	NA	NA
1140	May	Female	6	0	3450	YES	5	0	Zarma_Sonrai	NA	YES	Bronchitis	NA	NA	NA	NA	NA	NA	NA	NA	NA	NA	NA	NA	YES	>= 2 months	NO	NO	S_pneumoniae	S_pneumoniae	13.314389	2.051782	YES	23B	YES	S	38	S	25	S	25	S	26	S	32	S	32	S	28
1141	May	Male	3	1	2460	YES	2	2	Tuareg	NA	NO	NA	NA	NA	NA	NA	NA	NO	NA	NA	NA	NA	NA	NA	YES	>= 2 months	NO	NO	Negative	NA	13.314389	2.051782	NA	NA	NO	NA	NA	NA	NA	NA	NA	NA	NA	NA	NA	NA	NA	NA	NA
1142	May	Female	5	1	2100	NO	0	0	Tuareg	NA	YES	AUTHER	Fever	NA	NA	NA	NA	NO	NA	NA	NA	NA	NA	NA	YES	>= 2 months	NO	YES	S_pneumoniae	S_pneumoniae	13.314389	2.051782	YES	23F	NO	NA	NA	NA	NA	NA	NA	NA	NA	NA	NA	NA	NA	NA	NA
1143	May	Male	4	0	3560	NO	1	1	Tuareg	NA	YES	AUTHER	Urinary_infection	NA	NA	NA	NA	YES	Cotrimoxazole	Last 7 days	NA	NA	NA	NA	YES	>= 2 months	NO	YES	S_pneumoniae	S_pneumoniae	13.314389	2.051782	NO	NA	NO	NA	NA	NA	NA	NA	NA	NA	NA	NA	NA	NA	NA	NA	NA
1144	May	Male	7	0	3090	YES	3	1	OTHERS	NA	YES	AUTHER	Cold	NA	NA	NA	NA	YES	Ampicillin	Last 7 days	NA	NA	NA	NA	YES	>= 2 months	NO	NO	S_pneumoniae	S_pneumoniae	13.314389	2.051782	NO	NA	NO	NA	NA	NA	NA	NA	NA	NA	NA	NA	NA	NA	NA	NA	NA
1145	May	Male	3	0	3560	NO	0	0	Hausa	Zarma-Sonrai	NO	NA	NA	NA	NA	NA	NA	NO	NA	NA	NA	NA	NA	NA	YES	>= 2 months	NO	NO	Negative	NA	13.314389	2.051782	NA	NA	NO	NA	NA	NA	NA	NA	NA	NA	NA	NA	NA	NA	NA	NA	NA
1146	May	Female	11	1	2200	NO	1	1	Hausa	NA	NO	NA	NA	NA	NA	NA	NA	NO	NA	NA	NA	NA	NA	NA	YES	>= 2 months	NO	NO	S_pneumoniae	S_pneumoniae	13.314389	2.051782	YES	21	YES	S	38	S	26	S	24	S	25	S	34	S	35	S	33
1147	May	Female	3	0	3300	YES	3	1	Zarma_Sonrai	NA	NO	NA	NA	NA	NA	NA	NA	NO	NA	NA	NA	NA	NA	NA	YES	>= 2 months	NO	NO	S_pneumoniae	S_pneumoniae	13.314389	2.051782	YES	34	NO	NA	NA	NA	NA	NA	NA	NA	NA	NA	NA	NA	NA	NA	NA
1148	May	Female	9	0	3680	YES	4	1	Zarma_Sonrai	NA	NO	NA	NA	NA	NA	NA	NA	NO	NA	NA	NA	NA	NA	NA	YES	>= 2 months	NO	YES	S_pneumoniae	S_pneumoniae	13.314389	2.051782	YES	6A/6B/6C/6D	YES	S	36	S	28	S	26	S	28	S	36	S	30	S	27
1149	May	Male	9	0	2560	NO	0	0	Hausa	NA	YES	AUTHER	Cold	NA	NA	NA	NA	NA	NA	NA	NA	NA	NA	NA	YES	>= 2 months	NO	NO	S_pneumoniae	S_pneumoniae	13.314389	2.051782	YES	6A/6B/6C/6D	YES	S	36	S	28	S	24	S	26	S	31	S	30	S	28
1150	May	Male	5	1	2000	NO	0	0	Tuareg	NA	YES	AUTHER	Cold	NA	NA	NA	NA	NA	NA	NA	NA	NA	NA	NA	YES	>= 2 months	NO	YES	Negative	NA	13.314389	2.051782	NA	NA	NO	NA	NA	NA	NA	NA	NA	NA	NA	NA	NA	NA	NA	NA	NA
1151	May	Male	6	0	3100	YES	2	2	Zarma_Sonrai	NA	NO	NA	NA	NA	NA	NA	NA	NO	NA	NA	NA	NA	NA	NA	YES	>= 2 months	NO	YES	S_pneumoniae	S_pneumoniae	13.314389	2.051782	YES	PCR-NT	NO	NA	NA	NA	NA	NA	NA	NA	NA	NA	NA	NA	NA	NA	NA
1152	May	Male	3	0	3240	NO	0	0	Zarma_Sonrai	NA	YES	AUTHER	Cold	NA	NA	NA	NA	YES	Ampicillin	Last month	NA	NA	NA	NA	YES	>= 2 months	NO	YES	Negative	NA	13.314389	2.051782	NA	NA	NO	NA	NA	NA	NA	NA	NA	NA	NA	NA	NA	NA	NA	NA	NA
1153	May	Female	5	1	2300	NO	1	0	Hausa	Zarma-Sonrai	NO	NA	NA	NA	NA	NA	NA	NO	NA	NA	NA	NA	NA	NA	YES	>= 2 months	NO	YES	Negative	NA	13.314389	2.051782	NA	NA	NO	NA	NA	NA	NA	NA	NA	NA	NA	NA	NA	NA	NA	NA	NA
1154	May	Male	8	0	3100	NO	1	1	Zarma_Sonrai	NA	YES	AUTHER	Cold	NA	NA	NA	NA	NA	NA	NA	NA	NA	NA	NA	YES	>= 2 months	NO	YES	S_pneumoniae	S_pneumoniae	13.314389	2.051782	YES	23B	YES	S	37	S	39	S	26	S	28	S	34	S	37	S	32
1155	May	Female	3	0	3090	NO	1	0	Hausa	NA	NO	NA	NA	NA	NA	NA	NA	NO	NA	NA	NA	NA	NA	NA	YES	>= 2 months	NO	NO	Negative	NA	13.314389	2.051782	NA	NA	NO	NA	NA	NA	NA	NA	NA	NA	NA	NA	NA	NA	NA	NA	NA
1156	May	Female	4	0	3400	YES	2	1	Zarma_Sonrai	NA	YES	AUTHER	Cold	NA	NA	NA	NA	NA	NA	NA	NA	NA	NA	NA	YES	>= 2 months	NO	NO	S_pneumoniae	S_pneumoniae	13.314389	2.051782	NO	NA	NO	NA	NA	NA	NA	NA	NA	NA	NA	NA	NA	NA	NA	NA	NA
1157	May	Male	2	0	2700	YES	4	3	Zarma_Sonrai	Touareg	NO	NA	NA	NA	NA	NA	NA	NO	NA	NA	NA	NA	NA	NA	YES	>= 2 months	NO	YES	Negative	NA	13.314389	2.051782	NA	NA	NO	NA	NA	NA	NA	NA	NA	NA	NA	NA	NA	NA	NA	NA	NA
1158	May	Female	2	0	2700	YES	4	3	Zarma_Sonrai	Touareg	NO	NA	NA	NA	NA	NA	NA	NO	NA	NA	NA	NA	NA	NA	YES	>= 2 months	NO	YES	Negative	NA	13.314389	2.051782	NA	NA	NO	NA	NA	NA	NA	NA	NA	NA	NA	NA	NA	NA	NA	NA	NA
1159	May	Female	8	0	3200	YES	4	1	Hausa	NA	YES	AUTHER	Cold	NA	NA	NA	NA	NO	NA	NA	NA	NA	NA	NA	YES	>= 2 months	NO	NO	S_pneumoniae	S_pneumoniae	13.314389	2.051782	YES	25F/38	YES	S	31	S	26	S	27	S	26	S	31	S	31	S	28
1160	May	Male	6	0	2800	NO	0	0	Hausa	NA	NO	NA	NA	NA	NA	NA	NA	NO	NA	NA	NA	NA	NA	NA	YES	>= 2 months	NO	NO	Negative	NA	13.314389	2.051782	NA	NA	NO	NA	NA	NA	NA	NA	NA	NA	NA	NA	NA	NA	NA	NA	NA
1161	May	Female	5	0	2500	YES	3	1	Zarma_Sonrai	Touareg	NO	NA	NA	NA	NA	NA	NA	NO	NA	NA	NA	NA	NA	NA	YES	>= 2 months	NO	NO	S_pneumoniae	S_pneumoniae	13.314389	2.051782	YES	23B	NO	NA	NA	NA	NA	NA	NA	NA	NA	NA	NA	NA	NA	NA	NA
1162	May	Female	4	0	2500	YES	6	1	Zarma_Sonrai	NA	NO	NA	NA	NA	NA	NA	NA	NO	NA	NA	NA	NA	NA	NA	YES	>= 2 months	NO	YES	Negative	NA	13.314389	2.051782	NA	NA	NO	NA	NA	NA	NA	NA	NA	NA	NA	NA	NA	NA	NA	NA	NA
1163	May	Female	12	0	2600	YES	3	1	Gurmantche	NA	NO	NA	NA	NA	NA	NA	NA	NO	NA	NA	NA	NA	NA	NA	YES	>= 2 months	NO	NO	S_pneumoniae	S_pneumoniae	13.314389	2.051782	YES	25F/38	NO	NA	NA	NA	NA	NA	NA	NA	NA	NA	NA	NA	NA	NA	NA
1164	May	Female	5	0	3350	NO	1	1	Togolese	NA	NO	NA	NA	NA	NA	NA	NA	NO	NA	NA	NA	NA	NA	NA	YES	>= 2 months	NO	YES	S_pneumoniae	S_pneumoniae	13.314389	2.051782	NO	NA	NO	NA	NA	NA	NA	NA	NA	NA	NA	NA	NA	NA	NA	NA	NA
1165	May	Male	3	0	2620	NO	0	0	Zarma_Sonrai	NA	NO	NA	NA	NA	NA	NA	NA	NO	NA	NA	NA	NA	NA	NA	YES	>= 2 months	NO	NO	S_pneumoniae	S_pneumoniae	13.314389	2.051782	YES	34	NO	NA	NA	NA	NA	NA	NA	NA	NA	NA	NA	NA	NA	NA	NA
1166	May	Male	1	0	3210	NO	0	0	Hausa	NA	NO	NA	NA	NA	NA	NA	NA	NO	NA	NA	NA	NA	NA	NA	YES	< 2 months	NO	YES	S_pneumoniae	S_pneumoniae	13.314389	2.051782	NO	NA	NO	NA	NA	NA	NA	NA	NA	NA	NA	NA	NA	NA	NA	NA	NA
1167	May	Male	10	1	2300	YES	8	2	Zarma_Sonrai	NA	YES	AUTHER	Mumps	NA	NA	NA	NA	NA	NA	NA	NA	NA	NA	NA	YES	>= 2 months	NO	YES	Negative	NA	13.314389	2.051782	NA	NA	NO	NA	NA	NA	NA	NA	NA	NA	NA	NA	NA	NA	NA	NA	NA
1168	May	Female	10	0	2950	YES	8	2	Zarma_Sonrai	NA	NO	NA	NA	NA	NA	NA	NA	NO	NA	NA	NA	NA	NA	NA	YES	>= 2 months	NO	YES	Negative	NA	13.314389	2.051782	NA	NA	NO	NA	NA	NA	NA	NA	NA	NA	NA	NA	NA	NA	NA	NA	NA
1169	May	Female	4	0	2830	YES	6	2	Tuareg	NA	NO	NA	NA	NA	NA	NA	NA	NO	NA	NA	NA	NA	NA	NA	YES	>= 2 months	NO	YES	Negative	NA	13.314389	2.051782	NA	NA	NO	NA	NA	NA	NA	NA	NA	NA	NA	NA	NA	NA	NA	NA	NA
1170	May	Male	7	0	2880	YES	4	1	Zarma_Sonrai	NA	YES	AUTHER	Cold	NA	NA	NA	NA	NA	NA	NA	NA	NA	NA	NA	YES	>= 2 months	NO	NO	Negative	NA	13.314389	2.051782	NA	NA	NO	NA	NA	NA	NA	NA	NA	NA	NA	NA	NA	NA	NA	NA	NA
1171	May	Male	16	0	2750	NO	0	0	Hausa	Zarma-Sonrai	YES	AUTHER	Malaria	NA	NA	NA	NA	NO	NA	NA	NA	NA	NA	NA	YES	>= 2 months	NO	NO	Negative	NA	13.314389	2.051782	NA	NA	NO	NA	NA	NA	NA	NA	NA	NA	NA	NA	NA	NA	NA	NA	NA
1172	May	Male	5	0	2750	NO	0	0	Zarma_Sonrai	Peul	YES	AUTHER	Cold	NA	NA	NA	NA	NO	NA	NA	NA	NA	NA	NA	YES	>= 2 months	NO	NO	S_pneumoniae	S_pneumoniae	13.314389	2.051782	NO	NA	NO	NA	NA	NA	NA	NA	NA	NA	NA	NA	NA	NA	NA	NA	NA
1173	May	Male	4	1	2250	NO	0	0	Zarma_Sonrai	NA	YES	AUTHER	Cold	NA	NA	NA	NA	YES	Amoxicillin	Last 3 months	NA	NA	NA	NA	YES	>= 2 months	NO	NO	Negative	NA	13.314389	2.051782	NA	NA	NO	NA	NA	NA	NA	NA	NA	NA	NA	NA	NA	NA	NA	NA	NA
1174	May	Male	2	0	3600	NO	0	0	Zarma_Sonrai	Touareg	YES	AUTHER	Cold	NA	NA	NA	NA	YES	Cefixim	Last month	NA	NA	NA	NA	YES	>= 2 months	NO	NO	S_pneumoniae	S_pneumoniae	13.314389	2.051782	NO	NA	NO	NA	NA	NA	NA	NA	NA	NA	NA	NA	NA	NA	NA	NA	NA
1175	May	Male	8	0	3630	YES	3	1	Zarma_Sonrai	NA	YES	AUTHER	Cold	NA	NA	NA	NA	NA	NA	NA	NA	NA	NA	NA	YES	>= 2 months	NO	NO	S_pneumoniae	S_pneumoniae	13.314389	2.051782	YES	PCR-NT	NO	NA	NA	NA	NA	NA	NA	NA	NA	NA	NA	NA	NA	NA	NA
1176	May	Female	9	0	3000	NO	0	0	Zarma_Sonrai	NA	NO	NA	NA	NA	NA	NA	NA	NO	NA	NA	NA	NA	NA	NA	YES	>= 2 months	NO	NO	Negative	NA	13.314389	2.051782	NA	NA	NO	NA	NA	NA	NA	NA	NA	NA	NA	NA	NA	NA	NA	NA	NA
1177	May	Male	2		NA	NO	0	0	Zarma_Sonrai	NA	NO	NA	NA	NA	NA	NA	NA	NO	NA	NA	NA	NA	NA	NA	YES	>= 2 months	NO	NO	Negative	NA	13.314389	2.051782	NA	NA	NO	NA	NA	NA	NA	NA	NA	NA	NA	NA	NA	NA	NA	NA	NA
1178	May	Male	13	0	3100	NO	1	0	Zarma_Sonrai	NA	YES	AUTHER	Cold	NA	NA	NA	NA	YES	Amoxicillin	Last 3 months	NA	NA	NA	NA	YES	>= 2 months	NO	NO	S_pneumoniae	S_pneumoniae	13.314389	2.051782	YES	6A/6B/6C/6D	YES	S	35	S	27	S	24	S	26	S	33	S	30	S	28
1179	May	Male	11	1	1760	NO	0	0	OTHERS	NA	NO	NA	NA	NA	NA	NA	NA	NO	NA	NA	NA	NA	NA	NA	YES	>= 2 months	NO	YES	S_pneumoniae	S_pneumoniae	13.314389	2.051782	YES	PCR-NT	YES	S	30	S	23	S	22	S	22	S	29	S	30	S	24
1180	May	Female	20	1	2350	NO	0	0	Zarma_Sonrai	Malien	NO	NA	NA	NA	NA	NA	NA	NO	NA	NA	NA	NA	NA	NA	YES	>= 2 months	NO	YES	Negative	NA	13.314389	2.051782	NA	NA	NO	NA	NA	NA	NA	NA	NA	NA	NA	NA	NA	NA	NA	NA	NA
1181	May	Female	1	1	2400	NO	1	1	Fulan	NA	YES	Otitis	NA	NA	NA	NA	NA	YES	OREX	Last month	NA	NA	NA	NA	YES	< 2 months	NO	NO	Negative	NA	13.314389	2.051782	NA	NA	NO	NA	NA	NA	NA	NA	NA	NA	NA	NA	NA	NA	NA	NA	NA
1182	May	Female	13	0	3000	NO	0	0	Zarma_Sonrai	NA	NO	NA	NA	NA	NA	NA	NA	NO	NA	NA	NA	NA	NA	NA	YES	>= 2 months	NO	NO	Negative	NA	13.314389	2.051782	NA	NA	NO	NA	NA	NA	NA	NA	NA	NA	NA	NA	NA	NA	NA	NA	NA
1183	May	Male	5	0	3100	YES	2	1	Zarma_Sonrai	NA	NO	NA	NA	NA	NA	NA	NA	NO	NA	NA	NA	NA	NA	NA	YES	>= 2 months	NO	YES	Negative	NA	13.314389	2.051782	NA	NA	NO	NA	NA	NA	NA	NA	NA	NA	NA	NA	NA	NA	NA	NA	NA
1184	May	Male	3	0	3250	NO	1	1	Zarma_Sonrai	Gourmantche	NO	NA	NA	NA	NA	NA	NA	NO	NA	NA	NA	NA	NA	NA	YES	>= 2 months	NO	YES	S_pneumoniae	S_pneumoniae	13.314389	2.051782	YES	35F	NO	NA	NA	NA	NA	NA	NA	NA	NA	NA	NA	NA	NA	NA	NA
1185	May	Female	1	0	3000	YES	3	1	NA	NA	NO	NA	NA	NA	NA	NA	NA	NO	NA	NA	NA	NA	NA	NA	YES	>= 2 months	NO	NO	S_pneumoniae	S_pneumoniae	13.314389	2.051782	YES	PCR-NT	NO	NA	NA	NA	NA	NA	NA	NA	NA	NA	NA	NA	NA	NA	NA
1186	May	Male	3	0	3950	YES	4	2	Zarma_Sonrai	NA	NO	NA	NA	NA	NA	NA	NA	NO	NA	NA	NA	NA	NA	NA	YES	>= 2 months	NO	NO	Negative	NA	13.314389	2.051782	NA	NA	NO	NA	NA	NA	NA	NA	NA	NA	NA	NA	NA	NA	NA	NA	NA
1187	May	Male	10	0	2860	YES	3	1	Hausa	NA	YES	AUTHER	Cold	NA	NA	NA	NA	NA	NA	NA	NA	NA	NA	NA	YES	>= 2 months	NO	NO	Negative	NA	13.314389	2.051782	NA	NA	NO	NA	NA	NA	NA	NA	NA	NA	NA	NA	NA	NA	NA	NA	NA
1188	May	Female	2	0	3120	YES	2	1	Zarma_Sonrai	NA	YES	AUTHER	Cold	NA	NA	NA	NA	NA	NA	NA	NA	NA	NA	NA	YES	>= 2 months	NO	NO	S_pneumoniae	S_pneumoniae	13.314389	2.051782	YES	14	NO	NA	NA	NA	NA	NA	NA	NA	NA	NA	NA	NA	NA	NA	NA
1189	May	Male	11	0	3600	NO	0	0	Zarma_Sonrai	Haoussa	NO	NA	NA	NA	NA	NA	NA	NO	NA	NA	NA	NA	NA	NA	YES	>= 2 months	NO	YES	S_pneumoniae	S_pneumoniae	13.314389	2.051782	NO	NA	NO	NA	NA	NA	NA	NA	NA	NA	NA	NA	NA	NA	NA	NA	NA
1190	May	Female	7	0	3600	YES	5	1	Zarma_Sonrai	NA	YES	AUTHER	Cold	NA	NA	NA	NA	NA	NA	NA	NA	NA	NA	NA	YES	>= 2 months	NO	YES	S_pneumoniae	S_pneumoniae	13.314389	2.051782	YES	25F/38	NO	NA	NA	NA	NA	NA	NA	NA	NA	NA	NA	NA	NA	NA	NA
1191	May	Male	2	0	4200	YES	6	0	Zarma_Sonrai	NA	NO	NA	NA	NA	NA	NA	NA	NO	NA	NA	NA	NA	NA	NA	YES	>= 2 months	NO	YES	Negative	NA	13.314389	2.051782	NA	NA	NO	NA	NA	NA	NA	NA	NA	NA	NA	NA	NA	NA	NA	NA	NA
1192	May	Female	13	0	2500	YES	5	0	Hausa	NA	YES	AUTHER	Malaria	NA	NA	NA	NA	NO	NA	NA	NA	NA	NA	NA	YES	>= 2 months	NO	YES	S_pneumoniae	S_pneumoniae	13.314389	2.051782	YES	21	YES	S	37	S	27	S	24	S	26	S	33	S	37	S	29
1193	May	Female	2	0	3000	NO	0	0	Hausa	NA	YES	AUTHER	Cold	NA	NA	NA	NA	NA	NA	NA	NA	NA	NA	NA	YES	>= 2 months	NO	YES	Negative	NA	13.314389	2.051782	NA	NA	NO	NA	NA	NA	NA	NA	NA	NA	NA	NA	NA	NA	NA	NA	NA
1194	May	Male	13	0	3200	YES	2	1	Burkinabe	NA	NO	NA	NA	NA	NA	NA	NA	NO	NA	NA	NA	NA	NA	NA	YES	>= 2 months	NO	NO	Negative	NA	13.314389	2.051782	NA	NA	NO	NA	NA	NA	NA	NA	NA	NA	NA	NA	NA	NA	NA	NA	NA
1195	May	Female	3	0	3410	NO	1	1	Beninois	Togolais	YES	AUTHER	Fever	NA	NA	NA	NA	YES	Cotrimoxazole	Last month	NA	NA	NA	NA	YES	>= 2 months	NO	YES	S_pneumoniae	S_pneumoniae	13.314389	2.051782	NO	NA	NO	NA	NA	NA	NA	NA	NA	NA	NA	NA	NA	NA	NA	NA	NA
1196	May	Male	12	0	2750	NO	0	0	Zarma_Sonrai	Peul	YES	AUTHER	Cold	NA	NA	NA	NA	YES	Cotrimoxazole	Last month	NA	NA	NA	NA	YES	>= 2 months	NO	YES	Negative	NA	13.314389	2.051782	NA	NA	NO	NA	NA	NA	NA	NA	NA	NA	NA	NA	NA	NA	NA	NA	NA
1197	May	Female	1		NA	YES	2	2	Zarma_Sonrai	NA	YES	AUTHER	Cold	NA	NA	NA	NA	NO	NA	NA	NA	NA	NA	NA	YES	< 2 months	NO	NO	Negative	NA	13.314389	2.051782	NA	NA	NO	NA	NA	NA	NA	NA	NA	NA	NA	NA	NA	NA	NA	NA	NA
1198	May	Male	2	0	2600	NO	1	1	Zarma_Sonrai	NA	NO	NA	NA	NA	NA	NA	NA	NO	NA	NA	NA	NA	NA	NA	YES	>= 2 months	NO	YES	Negative	NA	13.314389	2.051782	NA	NA	NO	NA	NA	NA	NA	NA	NA	NA	NA	NA	NA	NA	NA	NA	NA
1199	May	Male	4	0	2900	YES	4	1	Zarma_Sonrai	NA	YES	AUTHER	Gastroenteritis	NA	NA	NA	NA	NA	NA	NA	NA	NA	NA	NA	YES	>= 2 months	NO	NO	Negative	NA	13.314389	2.051782	NA	NA	NO	NA	NA	NA	NA	NA	NA	NA	NA	NA	NA	NA	NA	NA	NA
1200	May	Female	4	0	2700	YES	4	1	Zarma_Sonrai	NA	YES	AUTHER	Cold	NA	NA	NA	NA	NA	NA	NA	NA	NA	NA	NA	YES	>= 2 months	NO	NO	Negative	NA	13.314389	2.051782	NA	NA	NO	NA	NA	NA	NA	NA	NA	NA	NA	NA	NA	NA	NA	NA	NA
[truncated: 21 more columns]
